# Supplementary material for: Proteomic profiling of human plasma extracellular vesicles identifies PF4 and C1R as novel biomarker in sarcopenia
Source: J Cachexia Sarcopenia Muscle. 2024 Jul 15;15(5):1883–97. doi: 10.1002/jcsm.13539 (PMC11446689; doi:10.1002/jcsm.13539)
Supplement: Supplementary file 9 — Table S1 Proteins identified by proteomic analysis of plasma sEVs from sarcopenia patients as compared to robust individuals. 157 proteins were identified by mass spectrometry in both sarcopenic and robust samples of the discovery cohort (n = 16 for Sarcopenic Patients; n = 16 for Robust Control, 8 men and 8 women in each group). Table S2 List of overlapped proteins between the proteins identified in the proteomic analysis and those reported in ExoCarta and Vesiclepedia when compared with each other. ExoCarta (Version 5; 29 July 2015) and Vesiclepedia (Version 4.1; August 15, 2018). Table S3 List of differentially contained proteins in plasma sEVs from sarcopenia patients as compared to robust individuals. Student's t‐tests were performed among the proteins identified by mass spectrometry in both sarcopenic and robust samples of the discovery cohort (n = 16 for Sarcopenic Patients; n = 16 for Robust Control) in order to compare their concentrations between the groups and determine possible deregulated proteins. P value of <0.05 was considered statistically significant. Table S4 Analysis of proteomics results of candidate proteins quantification in plasma sEVs between sarcopenic patients and robust controls of the discovery cohort segregated by sex. Two‐way univariate analysis of variance (ANOVA) and Bonferroni post‐hoc tests were performed to identify the effect of the disease (sarcopenic/robust) and sex (men/women) in the concentrations of the candidate proteins (n = 16 for Sarcopenic Patients; n = 16 for Robust Control, 8 men and 8 women in each group). P value of <0.05 was considered statistically significant. Table S5 Validation of PF4 and C1R levels in plasma sEVs from robust controls and sarcopenic patients stratified by age. ELISA quantification was performed on the discovery cohort (n = 16 for Sarcopenic Patients; n = 16 for Robust Control, 8 men and 8 women in each group). Protein levels were normalized to the total sEV protein content and statistical analy [file JCSM-15-1883-s003.xlsx]

## Sheet: Supplementary Table S1
Table S1
Uniprot	Gene names	Protein names	Peptides	Unique peptides	Mol. weight [kDa]	Score	Intensity RobustMan_1302	Intensity RobustMan_1306	Intensity RobustMan_1310	Intensity RobustMan_1311	Intensity RobustMan_1321	Intensity RobustMan_1324	Intensity RobustMan_1326	Intensity RobustMan_1327	Intensity SarcopenicMan_1024	Intensity SarcopenicMan_1109	Intensity SarcopenicMan_1130	Intensity SarcopenicMan_1134	Intensity SarcopenicMan_1137	Intensity SarcopenicMan_1213	Intensity SarcopenicMan_1227	Intensity SarcopenicMan_1242	Intensity RobustWoman_1300	Intensity RobustWoman_1307	Intensity RobustWoman_1309	Intensity RobustWoman_1313	Intensity RobustWoman_1315	Intensity RobustWoman_1316	Intensity RobustWoman_1320	Intensity RobustWoman_1325	Intensity RobustWoman_1004	Intensity SarcopenicWoman_1009	Intensity SarcopenicWoman_1011	Intensity SarcopenicWoman_1015	Intensity SarcopenicWoman_1025	Intensity SarcopenicWoman_1118	Intensity SarcopenicWoman_1125	Intensity SarcopenicWoman_1249
P01023	A2M	Alpha-2-macroglobulin (Alpha-2-M) (C3 and PZP-like alpha-2-macroglobulin domain-containing protein 5)	90	74	163.29	323.31	26.5411	26.7243	27.2961	27.1826	27.993	26.505	28.6065	27.8519	27.8707	27.6362	27.5822	27.9964	27.664	27.8143	27.6725	28.4456	27.4261	27.1491	26.7415	27.4544	27.8206	28.3323	27.8442	28.341	27.3464	27.6175	27.8411	28.5282	27.5451	27.4382	27.5546	28.2263
P63261	ACTG1	Actin, cytoplasmic 2 (Gamma-actin) [Cleaved into: Actin, cytoplasmic 2, N-terminally processed]	17	8	41.792	313.79	22.3657	20.7775	19.4355	20.8776	20.6074	21.7511	19.3937	18.8911	20.6049	19.9288	21.2051	21.8575	20.8245	19.2812	19.4658	21.4575	21.0498	19.5707	19.814	20.6052	20.3449	19.2128	20.5469	18.5223	22.194	18.7973	19.797	23.4873	21.0512	20.9245	21.1954	19.1941
P01019	AGT	Angiotensinogen (Serpin A8) [Cleaved into: Angiotensin-1 (Angiotensin 1-10) (Angiotensin I) (Ang I);Angiotensin-2 (Angiotensin 1-8) (Angiotensin II) (Ang II);Angiotensin-3 (Angiotensin 2-8) (Angiotensin III) (Ang III) (Des-Asp[1]-angiotensin II);Angiotensin-4 (Angiotensin 3-8) (Angiotensin IV) (Ang IV);Angiotensin 1-9;Angiotensin 1-7;Angiotensin 1-5;Angiotensin 1-4]	11	11	53.154	297.58	18.5352	18.3383	19.8901	19.8575	20.1047	18.8306	19.7602	20.1118	18.3324	18.0679	19.9833	19.5951	19.3947	21.6661	19.5126	19.3961	20.1673	21.3627	18.4366	20.3698	20.5716	19.9482	19.274	20	18.8576	18.9145	18.9626	19.2206	18.6863	17.6134	20.515	19.8037
P02768	ALB	Albumin	50	45	69.366	323.31	24.6001	27.1815	24.37	25.1358	26.1036	26.6682	25.2585	25.3256	25.5916	24.6212	24.4316	26.1927	24.5347	24.946	25.4915	26.8603	24.1208	23.9889	24.6473	26.2177	25.3739	25.6313	25.7005	25.0059	24.6189	25.2306	25.6381	25.4528	25.8749	25.3702	24.8478	25.4533
P02760	AMBP	Protein AMBP (Protein HC) [Cleaved into: Alpha-1-microglobulin (EC 1.6.2.-) (Alpha-1 microglycoprotein) (Complex-forming glycoprotein heterogeneous in charge);Inter-alpha-trypsin inhibitor light chain (ITI-LC) (Bikunin) (EDC1) (HI-30) (Uronic-acid-rich protein);Trypstatin]	8	8	38.999	116.37	18.8479	19.3316	20.4672	18.4678	21.019	18.3744	20.6009	20.0832	19.0431	20.1603	20.0407	20.0595	20.3698	20.9144	20.5998	20.0253	18.8119	19.9801	19.6934	20.3858	20.2648	20.765	20.996	21.7923	20.2709	20.8118	20.0546	21.6973	19.6632	18.0951	21.2407	20.4664
P02743	APCS	Serum amyloid P-component (SAP) (9.5S alpha-1-glycoprotein) [Cleaved into: Serum amyloid P-component(1-203)]	5	5	25.387	4.5345	18.2586	16.0823	17.4513	17.7885	16.1417	17.0369	17.2354	17.1876	18.4033	16.7953	16.6142	19.2143	17.1059	17.9096	16.9217	17.8715	17.5954	18.7041	14.636	18.0568	20.8759	17.2511	17.3701	19.116	18.615	17.4621	18.6762	18.3854	17.523	18.0636	18.4438	17.7334
P02647	APOA1	Apolipoprotein A-I (Apo-AI) (ApoA-I) (Apolipoprotein A1) [Cleaved into: Proapolipoprotein A-I (ProapoA-I);Truncated apolipoprotein A-I (Apolipoprotein A-I(1-242))]	22	22	30.777	323.31	22.7457	23.9798	25.0519	24.7247	24.9571	24.6157	24.5305	25.441	23.8294	23.7194	23.3438	24.9158	23.9528	25.7856	24.068	24.5941	24.9974	24.814	23.8103	24.8594	24.6578	24.7647	25.2148	24.7185	23.9276	23.8214	24.5087	24.932	24.5621	24.4966	25.4576	25.1018
P06727	APOA4	Apolipoprotein A-IV (Apo-AIV) (ApoA-IV) (Apolipoprotein A4)	26	26	45.371	323.31	17.9448	21.404	22.4014	16.189	22.3534	18.9991	21.1073	21.3311	20.2988	20.109	18.8144	21.9182	20.6169	21.4723	21.6917	20.5647	22.9359	19.4898	20.0499	21.1634	21.6264	21.93	21.2826	21.331	21.0096	20.1609	20.2462	22.4238	18.9134	19.0276	20.6183	21.7314
P04114	APOB	Apolipoprotein B-100 (Apo B-100) [Cleaved into: Apolipoprotein B-48 (Apo B-48)]	303	300	515.6	323.31	25.0053	26.7365	27.378	26.8939	28.2396	26.3059	27.2975	28.2567	26.6109	26.6051	26.5249	27.1416	26.74	28.2695	28.2182	27.3228	26.6271	26.2614	26.2708	27.4479	27.4536	28.0093	28.0117	27.8163	26.9455	27.3627	26.8865	28.1073	26.889	26.2682	27.1622	27.697
P02654	APOC1	Apolipoprotein C-I (Apo-CI) (ApoC-I) (Apolipoprotein C1) [Cleaved into: Truncated apolipoprotein C-I]	4	4	9.3318	20.151	23.1326	23.1022	24.1316	18.0589	22.1649	18.3596	17.6531	20.7622	23.5863	22.3873	20.1134	22.0724	22.5526	23.4169	24.053	20.5911	24.6682	19.9777	21.6929	19.9582	15.2308	20.4878	21.0585	19.8868	20.9004	20.8714	20.1778	20.7436	17.3873	21.6866	20.1233	15.3974
P02655	APOC2	Apolipoprotein C-II (Apo-CII) (ApoC-II) (Apolipoprotein C2) [Cleaved into: Proapolipoprotein C-II (ProapoC-II)]	8	8	11.284	323.31	25.143	26.4319	26.0532	25.5755	25.6222	25.5205	25.4109	25.8915	24.723	24.5497	24.3189	24.7638	24.7875	27.4149	27.2731	25.8399	24.45	23.7818	23.9389	25.3917	25.2623	26.0974	25.9474	25.7523	24.8533	24.9711	22.2047	25.5919	23.6564	26.3295	23.8645	24.6228
P02656	APOC3	Apolipoprotein C-III (Apo-CIII) (ApoC-III) (Apolipoprotein C3)	7	7	10.852	323.31	24.8377	28.0657	28.8967	26.0496	28.6644	27.7628	26.9751	28.0784	26.9243	26.3869	25.5906	28.1143	27.0846	28.9863	28.7808	28.1644	26.3464	24.6391	26.0271	26.4574	27.5197	26.8332	28.1024	27.6317	26.1784	26.2693	24.7803	27.0152	25.6892	25.5089	25.7835	26.4687
P55056	APOC4	Apolipoprotein C-IV (Apo-CIV) (ApoC-IV) (Apolipoprotein C4)	5	5	14.553	273.11	22.5071	25.439	24.7255	23.0714	24.2298	25.0825	23.6841	24.1926	22.6613	22.2434	22.0844	23.8781	23.1182	24.8768	23.7699	24.6883	23.4242	22.7075	23.3414	24.4134	23.6967	23.9937	23.425	22.7195	23.5431	21.8056	21.3678	24.3142	21.6259	23.8491	22.2616	21.6937
P05090	APOD	Apolipoprotein D (Apo-D) (ApoD)	8	8	21.275	323.31	22.0621	23.9245	24.0603	22.8388	25.9162	23.2691	22.9574	25.3034	22.7707	23.7394	22.3736	24.239	23.7628	25.5954	24.9396	23.7942	22.7239	22.0644	22.9587	23.3382	23.7443	23.7815	24.5188	24.1456	23.2314	23.6763	23.1202	24.847	23.5062	22.4241	23.2809	23.9653
P02649	APOE	Apolipoprotein E (Apo-E)	22	22	36.154	323.31	24.8778	27.2351	27.4237	25.6993	27.3421	25.8051	25.8567	27.0175	26.2392	25.6648	25.0858	26.7889	25.5544	27.7143	27.5531	26.6988	27.0614	25.0491	26.317	25.964	26.7461	26.5915	27.3838	26.5078	26.4435	26.637	25.0327	27.3159	26.856	26.0629	26.018	26.2976
Q13790	APOF	Apolipoprotein F (Apo-F) (Lipid transfer inhibitor protein) (LTIP)	5	5	35.399	130.81	17.1728	19.4117	19.9714	21.6208	20.8134	18.5706	20.0795	20.243	18.4796	19.771	16.8408	21.8152	16.4026	21.3434	20.785	20.3322	18.5763	19.8013	19.3371	20.2956	20.9065	21.456	19.8131	20.3987	19.8091	20.3876	19.9251	16.9931	16.8359	17.8837	19.5804	17.0914
P02749	APOH	Beta-2-glycoprotein 1 (APC inhibitor) (Activated protein C-binding protein) (Anticardiolipin cofactor) (Apolipoprotein H) (Apo-H) (Beta-2-glycoprotein I) (B2GPI) (Beta(2)GPI)	7	7	38.298	14.365	18.4752	16.7236	17.229	19.4862	19.6961	18.7761	18.9096	18.6574	14.7196	18.751	15.7001	19.3268	17.4832	19.5915	19.5916	19.7178	18.0578	17.8954	18.3219	19.0946	19.0911	16.532	19.845	16.532	18.6289	19.2099	18.9413	19.7716	18.2614	19.3504	17.3396	19.28
O14791-2	APOL1	Apolipoprotein L1 (Apolipoprotein L) (Apo-L) (ApoL) (Apolipoprotein L-I) (ApoL-I)	16	16	45.918	323.31	19.3274	21.9836	22.9409	21.5284	22.3835	20.9264	22.6641	22.3985	20.3583	21.1133	21.0416	21.3132	19.7741	23.8403	22.3069	20.5905	22.5745	23.8085	21.0569	22.9257	22.5397	22.5395	20.5551	23.1706	22.4182	22.185	22.0018	22.6197	21.5729	21.1017	22.759	22.6026
O95445	APOM	Apolipoprotein M (Apo-M) (ApoM) (Protein G3a)	8	2	21.253	323.31	20.8453	23.6738	23.1975	18.176	23.9212	17.8156	22.9481	23.163	21.5598	21.9401	22.4468	17.7174	17.3285	24.1185	23.5893	22.5373	22.6197	22.2805	21.5511	22.9332	22.3378	23.4076	22.7763	22.9022	22.9828	22.9526	22.2537	23.2843	17.8812	18.8042	22.2722	22.3672
P02745	C1QA	Complement C1q subcomponent subunit A	8	8	26.016	61.413	18.674	21.0162	20.5048	20.5891	15.5643	17.8229	21.2567	16.9429	23.242	23.2736	19.989	16.3513	21.1635	19.3074	16.9327	20.4288	22.0031	23.427	22.2857	20.5775	17.4181	20.4006	18.5871	16.4348	22.1697	22.7137	22.3739	17.2681	15.9589	24.72	16.8788	19.5281
P02746	C1QB	Complement C1q subcomponent subunit B	7	7	26.721	323.31	20.1402	22.4235	23.7889	22.8098	24.9383	22.5172	24.3925	24.2928	23.467	23.8577	23.275	22.3011	23.0754	24.1517	24.2046	22.9482	22.8468	23.8221	23.0812	23.1892	24.2137	24.8239	24.6815	23.9509	23.2072	24.2794	24.2944	24.8792	24.2029	21.7048	24.2576	25.0861
P02747	C1QC	Complement C1q subcomponent subunit C	6	6	25.773	323.31	21.5802	22.0837	24.4986	24.5758	25.7931	23.8757	24.3202	24.4775	23.8522	24.1694	23.5519	22.7045	24.705	25.2229	24.4583	23.466	23.0186	23.5819	22.6827	23.5062	24.6195	24.8979	25.0876	24.2024	22.9641	24.1013	24.1061	24.9597	25.0939	21.5695	24.1943	24.8912
P00736	C1R	Complement C1r subcomponent (EC 3.4.21.41) (Complement component 1 subcomponent r) [Cleaved into: Complement C1r subcomponent heavy chain;Complement C1r subcomponent light chain]	28	28	80.118	323.31	18.0077	19.7141	20.4062	20.9479	22.4141	20.414	21.9697	21.729	21.1631	21.2015	23.7785	22.6916	22.1049	24.2313	24.3498	23.8034	18.9323	20.8815	19.0779	20.7657	22.3077	21.7897	22.8255	21.6443	21.9136	23.1715	23.9797	23.7794	22.9797	18.5631	22.3101	23.0818
P09871	C1S	Complement C1s subcomponent (EC 3.4.21.42) (C1 esterase) (Complement component 1 subcomponent s) [Cleaved into: Complement C1s subcomponent heavy chain;Complement C1s subcomponent light chain]	10	10	76.684	36.8	18.3986	17.1504	16.6066	18.0026	19.414	17.6904	15.4252	16.9621	16.0251	15.8506	18.1583	18.3398	16.8788	19.3652	16.1166	16.5775	17.0474	17.8734	15.4392	18.51	18.3963	18.1759	19.7573	19.06	18.2408	19.1154	19.3126	19.1699	18.1575	18.4143	18.6038	19.0633
P01024	C3	Complement C3 (C3 and PZP-like alpha-2-macroglobulin domain-containing protein 1) [Cleaved into: Complement C3 beta chain;C3-beta-c (C3bc);Complement C3 alpha chain;C3a anaphylatoxin;Acylation stimulating protein (ASP) (C3adesArg);Complement C3b alpha' chain;Complement C3c alpha' chain fragment 1;Complement C3dg fragment;Complement C3g fragment;Complement C3d fragment;Complement C3f fragment;Comp…	61	53	187.15	323.31	19.4637	20.1773	20.3267	19.9051	21.2048	18.0454	21.2019	20.7467	20.102	21.5916	20.4202	21.5031	20.3567	20.6494	20.2176	21.474	19.5028	20.0608	20.2233	20.602	20.7779	20.8707	21.2736	21.2509	19.9405	20.6293	20.6288	21.1191	19.8623	16.5767	21.1751	20.7484
P0C0L4	C4A	Complement C4-A (Acidic complement C4) (C3 and PZP-like alpha-2-macroglobulin domain-containing protein 2) [Cleaved into: Complement C4 beta chain;Complement C4-A alpha chain;C4a anaphylatoxin;C4b-A;C4d-A;Complement C4 gamma chain]	49	5	192.78	20.079	19.1766	18.4683	21.2629	16.5786	18.2564	17.2363	21.2459	20.8245	16.5913	20.7931	21.2108	17.5825	17.3192	21.242	21.6582	21.3847	19.9898	20.9578	19.4417	20.0663	21.7787	20.9651	21.3271	20.9872	21.2442	20.8558	21.0622	22.2457	21.527	17.387	22.2278	21.5507
P0C0L5	C4B;C4B_2	Complement C4-B (Basic complement C4) (C3 and PZP-like alpha-2-macroglobulin domain-containing protein 3) [Cleaved into: Complement C4 beta chain;Complement C4-B alpha chain;C4a anaphylatoxin;C4b-B;C4d-B;Complement C4 gamma chain]	49	5	192.75	323.31	20.153	21.1127	21.8437	22.0168	23.0599	21.5434	22.9583	22.1768	20.8489	21.5708	22.4241	21.6195	21.8374	23.2998	22.9285	22.4398	20.7012	21.8952	21.0705	21.481	22.9048	22.5352	22.6219	22.7426	22.0858	22.2897	22.747	23.4798	21.9371	19.1911	23.219	22.4651
P04003	C4BPA	C4b-binding protein alpha chain (C4bp) (Proline-rich protein) (PRP)	36	36	67.033	323.31	23.2809	24.9658	27.056	27.4791	27.6839	27.1965	27.7831	27.5122	25.2074	25.8688	27.4722	25.5133	26.8748	27.3117	27.4131	25.7946	24.8055	27.3477	26.3251	27.2758	27.4522	27.4765	27.4554	28.0355	26.4596	26.8883	27.0874	27.9267	26.5587	24.0465	27.4283	27.2464
P20851-2	C4BPB	C4b-binding protein beta chain	9	9	28.286	323.31	18.9921	21.5111	23.4543	22.7675	24.0262	17.1687	24.8293	24.2619	20.9002	22.439	23.6329	21.9173	22.4364	24.0132	24.2093	22.5814	20.9209	23.8611	22.8456	24.0109	24.4091	24.544	23.8	25.0726	23.3729	23.7917	23.7718	25.0705	22.838	21.1987	24.4186	24.2354
P04040	CAT	Catalase (EC 1.11.1.6)	15	15	59.755	38.49	19.6013	16.522	17.5491	16.5616	19.46	19.9224	17.5745	17.3573	19.6277	16.818	18.2709	19.7507	19.0505	17.6303	18.3472	20.811	17.0494	17.0558	19.8257	19.6072	18.828	18.0475	19.01	16.5012	17.8318	19.0597	18.9834	18.4308	19.0012	18.4773	17.0416	18.6737
O43866	CD5L	CD5 antigen-like (Apoptosis inhibitor expressed by macrophages) (hAIM) (CT-2) (IgM-associated peptide) (SP-alpha)	17	17	38.087	323.31	24.6171	24.8996	25.9957	25.8156	26.3086	25.5214	25.414	24.6246	25.0303	25.439	24.6536	25.6178	25.3809	25.6533	25.0158	23.7642	26.5268	26.7152	25.7492	26.3805	26.6893	25.469	23.5642	25.1396	26.2435	25.3182	25.2514	24.6364	26.9954	25.8479	25.6364	25.449
P08603	CFH	Complement factor H (H factor 1)	37	37	139.09	323.31	18.5963	16.4394	20.8248	19.4932	21.6526	19.2922	21.1161	21.0601	19.4637	20.321	20.1512	18.9625	19.1913	21.5816	20.0517	19.6285	20.203	20.797	19.4909	20.3219	21.1248	21.8608	21.5312	21.9186	20.6933	21.8211	21.7473	22.4291	19.3186	18.6351	21.8627	21.3702
P27918	CFP	Properdin (Complement factor P)	6	6	51.276	19.642	18.9633	17.5899	19.8862	18.3362	19.2409	17.9903	19.062	20.3003	19.9655	18.9996	17.1242	16.6645	17.9716	18.5278	18.7237	16.5706	17.4904	19.6799	18.9504	19.2165	19.4372	19.8133	19.6769	19.5422	19.3559	20.2149	19.5555	20.4129	16.2583	19.1751	17.1169	16.7566
P10909-4	CLU	Clusterin (Aging-associated gene 4 protein) (Apolipoprotein J) (Apo-J) (Complement cytolysis inhibitor) (CLI) (Complement-associated protein SP-40,40) (Ku70-binding protein 1) (NA1/NA2) (Sulfated glycoprotein 2) (SGP-2) (Testosterone-repressed prostate message 2) (TRPM-2) [Cleaved into: Clusterin beta chain (ApoJalpha) (Complement cytolysis inhibitor a chain);Clusterin alpha chain (ApoJbeta) (Com…	15	15	48.803	323.31	19.8318	21.4822	22.7073	22.529	23.1916	22.0238	22.9408	23.5139	21.6828	22.1644	22.7504	22.8227	22.3942	23.6475	23.6367	23.1885	21.063	22.035	22.1665	22.6611	22.7551	22.7619	23.2051	22.7942	22.027	22.7301	23.1039	23.6476	22.5979	19.3321	23.4752	23.0625
P12109	COL6A1	Collagen alpha-1(VI) chain	9	9	108.53	10.783	17.2259	18.1535	19.4618	19.239	18.7938	16.4838	19.5118	18.8242	15.7663	19.9594	18.083	20.0398	17.7252	19.2621	19.598	15.3982	17.2894	18.3241	16.8563	17.0655	18.396	18.4929	18.2219	18.173	17.9175	18.506	18.095	17.5965	19.9671	18.4217	19.2684	18.2312
P12110-3	COL6A2	Collagen alpha-2(VI) chain	6	6	87.279	6.3863	19.2005	18.0962	19.0715	19.2555	18.7226	18.5496	18.426	17.593	17.7502	19.4276	18.0169	19.9491	17.5798	19.154	19.5407	18.2113	16.3616	17.2855	16.9051	17.4879	16.2709	18.6429	18.3313	18.3881	17.5254	18.0174	17.0907	17.6598	20.0486	17.8862	18.8303	18.43
P12111-2	COL6A3	Collagen alpha-3(VI) chain	41	41	321.35	160.6	17.3515	17.2615	18.452	17.3384	18.2465	17.8196	20.0481	17.7441	16.7969	20.1065	17.6006	20.2812	16.835	19.4742	20.3433	17.1659	16.8905	17.9161	16.2889	17.9662	17.367	18.4909	18.1008	17.2435	17.2918	18.7679	18.4096	17.4691	20.0231	18.6452	18.7764	17.7673
Q9BWP8-8	COLEC11	Collectin-11 (Collectin kidney protein 1) (CL-K1)	5	5	21.589	7.4446	18.1697	16.5942	19.5054	18.9387	17.1921	18.0721	20.0912	19.6844	19.7235	19.3416	16.3095	17.2721	19.9347	17.7093	19.655	17.4801	19.0644	19.1257	18.5234	19.7692	18.7044	19.4956	16.5315	19.4911	19.1864	19.8285	19.9984	19.7959	17.2641	17.5986	19.728	19.5584
P22792	CPN2	Carboxypeptidase N subunit 2 (Carboxypeptidase N 83 kDa chain) (Carboxypeptidase N large subunit) (Carboxypeptidase N polypeptide 2) (Carboxypeptidase N regulatory subunit)	13	13	60.556	65.027	17.4595	15.9487	18.1764	17.7829	19.383	19.2951	20.1198	19.1762	16.7905	18.202	19.6312	17.852	16.3864	19.0412	16.5564	15.9033	17.8639	18.6348	16.0773	18.8046	17.4048	19.7336	19.7332	19.9844	18.6251	18.9475	19.0928	19.5965	16.5489	18.0414	20.0658	19.0638
P15924	DSP	Desmoplakin (DP) (250/210 kDa paraneoplastic pemphigus antigen)	41	41	331.77	323.31	22.0457	18.0086	16.5223	18.2075	17.7295	18.7927	17.0033	16.8182	18.7759	17.9979	17.9492	17.5555	18.9328	17.7463	17.5777	17.4498	18.9103	17.6896	23.5105	16.4275	18.6882	16.9216	16.9882	17.702	15.9517	15.9066	16.0163	17.542	18.9229	17.6532	17.6125	18.2447
P16452-3	EPB42	Protein 4.2 (P4.2) (Erythrocyte membrane protein band 4.2) (Erythrocyte protein 4.2)	8	7	69.455	8.8828	18.863	17.4423	17.3213	17.6381	19.1718	17.7208	16.0613	17.49	19.4835	17.8983	17.7181	19.2728	16.2034	16.7119	15.6763	20.1395	15.9343	18.382	16.0065	18.8984	15.8743	15.9468	19.2048	18.5862	18.2346	18.5037	18.3941	18.0378	19.1981	18.5283	18.6536	19.0419
O75460	ERN1	Serine/threonine-protein kinase/endoribonuclease IRE1 (Endoplasmic reticulum-to-nucleus signaling 1) (Inositol-requiring protein 1) (hIRE1p) (Ire1-alpha) (IRE1a) [Includes: Serine/threonine-protein kinase (EC 2.7.11.1);Endoribonuclease (EC 3.1.26.-)]	1	1	109.73	3.1316	17.4244	18.2254	17.735	22.6271	18.8794	21.1936	20.5471	20.5748	20.4294	16.3256	18.0739	19.3395	16.8841	19.4933	19.2863	21.2229	15.8591	17.6373	14.9755	20.0132	20.6052	19.9015	19.6025	19.3981	16.075	18.9256	18.9721	19.5133	20.7792	18.4967	20.5369	19.993
P03951-2	F11	Coagulation factor XI (FXI) (EC 3.4.21.27) (Plasma thromboplastin antecedent) (PTA) [Cleaved into: Coagulation factor XIa heavy chain;Coagulation factor XIa light chain]	6	6	63.84	69.431	18.6131	16.6746	17.2014	23.837	20.1602	21.2666	21.9247	22.5886	20.0115	20.48	23.3229	20.9658	21.8974	18.5091	20.5206	21.4191	15.1701	20.6264	21.7643	21.5087	22.8385	21.4552	19.8473	20.5731	16.9455	20.5509	20.7988	21.4453	20.8973	18.2608	22.1257	21.3034
P12259	F5	Coagulation factor V (Activated protein C cofactor) (Proaccelerin, labile factor) [Cleaved into: Coagulation factor V heavy chain;Coagulation factor V light chain]	49	39	251.7	323.31	18.1411	18.7562	20.1035	20.0425	22.42	21.0603	21.6794	21.9408	18.2208	19.8914	20.101	18.9128	19.927	21.1395	20.626	18.7318	15.9217	20.0054	20.7063	21.9164	20.4566	21.4972	22.901	21.8455	20.69	20.8963	20.5855	21.7319	19.8438	17.9779	22.1524	21.0586
P00451	F8	Coagulation factor VIII (Antihemophilic factor) (AHF) (Procoagulant component) [Cleaved into: Factor VIIIa heavy chain, 200 kDa isoform;Factor VIIIa heavy chain, 92 kDa isoform;Factor VIII B chain;Factor VIIIa light chain]	23	23	267.01	243.93	18.0905	18.0821	18.5751	19.4614	17.8316	18.395	20.9169	21.1925	16.5798	18.2986	19.1347	18.4027	17.4081	19.8265	20.1686	17.0243	15.8228	17.7676	17.3545	18.8451	20.2825	19.4182	19.0172	18.4488	18.4227	18.2994	18.6872	17.2853	17.7038	16.6018	19.2895	17.336
Q9Y6R7	FCGBP	IgGFc-binding protein (Fcgamma-binding protein antigen) (FcgammaBP)	109	109	572.01	323.31	22.1802	23.778	23.3774	24.189	24.6342	24.263	24.7389	23.6329	24.4871	24.6754	23.1395	24.7905	25.7354	24.2321	24.142	24.3159	23.4312	24.3805	23.4429	24.8475	25.2353	24.1807	24.0015	23.9556	24.4742	24.0357	24.3699	24.4105	25.3214	22.2891	25.4826	24.3724
O75636	FCN3	Ficolin-3 (Collagen/fibrinogen domain-containing lectin 3 p35) (Collagen/fibrinogen domain-containing protein 3) (Hakata antigen)	10	10	32.903	323.31	22.4209	21.8572	23.0565	23.5279	23.9108	23.0405	23.5127	23.6949	22.4898	22.0722	21.3198	23.2775	22.7102	22.9013	22.7905	22.6184	23.1621	22.467	22.1093	23.3652	22.9803	23.2932	22.8642	24.0635	22.8091	22.6495	22.7987	22.8022	22.2844	19.1057	20.5823	22.9808
P02671	FGA	Fibrinogen alpha chain [Cleaved into: Fibrinopeptide A;Fibrinogen alpha chain]	45	43	94.972	323.31	23.7892	25.9216	27.407	26.1979	27.3653	25.2196	27.6393	27.2271	25.9417	26.8578	27.3407	25.463	26.1127	27.0041	27.4727	26.2167	25.6049	27.1828	26.3439	26.5264	26.9149	27.2904	27.1695	28.0409	26.7266	27.3188	27.0654	27.1325	26.8141	23.8742	27.3748	27.1741
P02675	FGB	Fibrinogen beta chain [Cleaved into: Fibrinopeptide B;Fibrinogen beta chain]	41	36	55.928	323.31	23.694	25.7884	27.4744	26.3864	28.1106	25.4481	28.3748	27.7601	25.7046	26.7818	27.3389	25.4786	25.7805	27.2478	28.2599	26.1254	25.4922	27.3021	26.5148	26.9206	27.3777	28.0171	27.5099	28.6588	26.8322	27.6821	27.2373	27.766	27.193	24.615	27.8082	27.5174
P02679	FGG	Fibrinogen gamma chain	39	39	51.511	323.31	23.3295	25.83	27.3913	26.2891	27.3513	25.4952	28.012	27.4285	25.9199	26.8736	27.4381	25.4878	26.1441	27.2542	27.7489	26.2759	25.506	27.4175	26.5095	26.7718	26.8558	27.6106	27.5009	28.3007	26.8072	27.6185	27.313	27.5435	27.2556	24.651	27.5616	27.4113
P02751-1	FN1	Fibronectin (FN) (Cold-insoluble globulin) (CIG) [Cleaved into: Anastellin;Ugl-Y1;Ugl-Y2;Ugl-Y3]	80	2	262.62	323.31	19.1028	21.6425	24.4731	23.7794	24.2615	22.1666	24.5535	24.4028	22.7048	22.7834	22.7276	23.0635	23.2397	24.1491	23.9296	23.5349	22.5633	23.1064	22.4796	23.7244	23.7494	24.7743	24.9521	24.9623	23.1154	23.6747	23.2091	23.8776	23.0446	19.0855	23.9848	24.0471
P04406	GAPDH	Glyceraldehyde-3-phosphate dehydrogenase (GAPDH) (EC 1.2.1.12) (Peptidyl-cysteine S-nitrosylase GAPDH) (EC 2.6.99.-)	9	9	36.053	149.62	21.1224	19.2118	18.1775	20.2233	18.0308	20.879	17.4639	16.2951	19.459	17.5443	19.8593	20.1355	19.4073	16.7996	15.6157	19.0566	19.4109	18.335	20.8979	17.8451	17.5057	16.6363	18.2494	16.5149	19.1125	16.5418	17.7826	20.9769	17.4489	20.4662	18.9853	17.4789
P69905	HBA1;HBA2	Hemoglobin subunit alpha (Alpha-globin) (Hemoglobin alpha chain)	9	5	15.257	170.76	24.1267	22.0386	20.2012	25.1833	23.5003	25.2854	24.762	25.3053	24.6173	22.6123	25.6444	24.6968	24.6469	22.926	24.6434	26.1057	23.9647	21.7895	23.4544	25.1575	23.7925	24.3537	24.4336	23.3503	24.4695	23.2945	24.1144	24.8585	24.7223	24.3581	23.1241	24.044
P68871	HBB	Hemoglobin subunit beta (Beta-globin) (Hemoglobin beta chain) [Cleaved into: LVV-hemorphin-7;Spinorphin]	13	7	15.998	323.31	26.1427	23.075	21.8363	26.8323	25.0077	27.0604	26.0187	26.5248	26.3884	23.7651	27.3942	25.7195	26.2868	24.0507	26.0853	27.3747	25.3535	23.5305	24.7911	26.5538	25.1555	25.4888	25.5477	24.7158	25.7711	24.8447	25.5993	26.126	25.8975	25.411	24.5264	25.3842
P02042	HBD	Hemoglobin subunit delta (Delta-globin) (Hemoglobin delta chain)	12	6	16.055	64.547	19.9852	15.2347	16.8693	21.1674	18.4857	22.1981	20.4404	21.0643	21.2705	19.7804	22.1277	19.9281	19.2849	16.7651	21.0771	21.83	20.2294	18.3348	18.974	21.0384	19.9958	20.1536	20.7863	19.2207	20.0103	19.5336	20.2143	20.7915	19.862	18.3177	19.1437	18.9655
P00738	HP	Haptoglobin (Zonulin) [Cleaved into: Haptoglobin alpha chain;Haptoglobin beta chain]	36	18	45.205	323.31	28.6923	25.3694	25.1276	30.4864	26.2818	28.8662	28.4145	28.6763	27.8201	26.741	31.1659	27.5368	30.2195	26	27.1255	28.6354	29.0851	27.0679	29.0372	28.726	28.8858	27.6315	27.0499	26.6779	28.3702	27.4212	27.808	27.7565	27.858	25.8406	28.6722	27.6946
P00739	HPR	Haptoglobin-related protein	27	9	39.029	323.31	18.9534	22.9459	24.4633	23.076	24.3438	18.1448	23.9667	22.5915	21.6505	22.1065	22.783	22.779	21.7201	25.3713	22.7131	21.799	23.6139	25.4984	22.2507	24.2605	23.917	23.8345	20.8393	23.8398	23.2633	23.4331	23.2801	23.0062	22.4892	19.8108	24.1013	23.8347
P02790	HPX	Hemopexin (Beta-1B-glycoprotein)	10	10	51.676	53.209	18.284	21.0106	18.4477	19.0348	20.2378	19.7231	18.7809	19.2359	19.1665	18.6688	15.7531	20.565	18.4104	19.4402	19.6347	20.9238	16.7213	16.7023	18.4746	19.9529	19.13	19.4018	19.8514	17.2284	18.7651	19.3393	19.1966	19.7568	18.8554	18.2438	19.6435	19.5477
P04196	HRG	Histidine-rich glycoprotein (Histidine-proline-rich glycoprotein) (HPRG)	4	4	59.578	3.8603	17.9911	16.9531	17.5491	18.4637	17.2779	17.5482	18.6127	15.5288	15.4291	17.5968	16.3488	16.6144	18.0329	19.8936	19.0695	16.5422	17.0723	18.6453	15.3017	18.1978	18.5128	18.866	18.447	18.703	14.764	17.0423	17.77	18.6992	18.8493	17.5839	18.9007	18.3705
P01876	IGHA1	Immunoglobulin heavy constant alpha 1 (Ig alpha-1 chain C region) (Ig alpha-1 chain C region BUR) (Ig alpha-1 chain C region TRO)	14	8	37.654	323.31	24.8575	25.2815	25.6281	26.2841	26.8485	25.7755	25.6951	25.7361	25.6027	26.9733	26.3032	26.3506	26.7918	26.0783	25.9999	26.1241	24.0035	25.2653	24.198	26.0817	26.7698	26.155	26.8495	25.4586	25.0134	26.0449	25.6442	26.6709	26.3942	25.6883	27.0425	27.4845
P01877	IGHA2	Immunoglobulin heavy constant alpha 2 (Ig alpha-2 chain C region) (Ig alpha-2 chain C region BUT) (Ig alpha-2 chain C region LAN)	11	5	36.591	323.31	18.4266	21.4912	20.8317	18.74	21.3685	17.8628	21.9324	23.1744	21.7442	22.6974	22.1753	22.9258	16.8325	23.7275	22.3646	17.5308	17.2134	21.6127	20.28	22.7546	22.6494	23.3231	23.217	22.8644	21.3642	21.7519	22.0166	23.5919	17.4216	18.7374	22.4385	23.2833
P01857	IGHG1	Immunoglobulin heavy constant gamma 1 (Ig gamma-1 chain C region) (Ig gamma-1 chain C region EU) (Ig gamma-1 chain C region KOL) (Ig gamma-1 chain C region NIE)	15	6	36.105	323.31	23.1634	24.6059	24.3012	25.2325	25.3276	25.9124	24.1995	24.4131	24.6482	25.6433	24.3422	24.3337	26.1493	25.5799	26.2014	25.7841	24.3575	24.7144	23.9383	24.693	25.6568	25.5777	25.588	24.5094	24.4089	24.737	25.0762	25.6098	25.9329	24.009	25.8073	25.6772
P01859	IGHG2	Immunoglobulin heavy constant gamma 2 (Ig gamma-2 chain C region) (Ig gamma-2 chain C region DOT) (Ig gamma-2 chain C region TIL) (Ig gamma-2 chain C region ZIE)	11	4	35.9	323.31	22.6251	22.2102	22.4742	24.6311	22.4662	24.6992	24.2488	23.9086	23.7879	25.3015	22.8442	25.1326	25.1898	24.1916	24.3164	23.5673	21.3453	23.2624	22.8181	24.0816	25.0951	25.0964	25.0676	24.6414	23.3239	23.4833	25.1563	24.2595	22.6926	22.3087	24.2418	24.8597
P01860	IGHG3	Immunoglobulin heavy constant gamma 3 (HDC) (Heavy chain disease protein) (Ig gamma-3 chain C region)	15	6	41.287	151.17	17.9614	22.2256	22.368	18.019	24.5183	17.0508	22.927	23.1183	22.4679	24.6004	22.9489	24.9183	17.9509	24.6493	24.4079	23.1431	22.4104	22.1587	22.5113	22.7923	24.2445	24.5353	24.2108	23.0254	22.019	23.7125	24.5849	24.1405	23.0542	19.003	24.3727	23.8027
P01871	IGHM	Immunoglobulin heavy constant mu (Ig mu chain C region) (Ig mu chain C region BOT) (Ig mu chain C region GAL) (Ig mu chain C region OU)	39	39	49.439	323.31	28.5477	28.4703	29.5693	29.4464	29.0482	29.0177	28.5698	27.9143	28.4485	28.8907	28.3344	29.3724	28.7664	29.1817	28.2277	28.0595	29.1385	29.6129	28.7244	29.5268	29.9695	28.6261	27.1484	28.4394	28.7988	27.8394	27.8215	27.6941	30.1664	29.7115	28.9061	29.2956
A0A0C4DH31	IGHV1-18	Immunoglobulin heavy variable 1-18	4	3	12.82	323.31	18.3209	16.4733	19.7861	18.765	21.5246	19.1778	18.2604	15.7724	17.925	19.2143	20.3689	17.7253	16.0039	19.7192	20.6572	18.1528	20.7481	20.6647	19.5028	19.6748	16.8069	20.7963	17.1798	16.8489	18.8286	20.7444	19.3071	19.3103	19.8164	19.1175	20.1556	21.6349
A0A0B4J1V0	IGHV3-15	Immunoglobulin heavy variable 3-15	5	4	12.926	203.66	20.8448	20.2388	21.6527	21.6166	22.0178	21.329	21.272	21.7333	20.2286	22.47	16.797	15.5229	16.8822	21.8438	21.6199	15.7528	22.184	22.6268	19.9317	17.2195	22.3115	21.3304	17.7077	15.649	19.2388	22.1252	21.1697	21.2971	21.8294	19.156	22.5401	22.1876
P01764	IGHV3-23	Immunoglobulin heavy variable 3-23 (Ig heavy chain V-III region LAY) (Ig heavy chain V-III region POM) (Ig heavy chain V-III region TEI) (Ig heavy chain V-III region TIL) (Ig heavy chain V-III region TUR) (Ig heavy chain V-III region VH26) (Ig heavy chain V-III region WAS) (Ig heavy chain V-III region ZAP)	5	2	12.582	259.41	18.9976	22.2022	21.0136	19.1277	18.3855	17.5739	22.1718	16.4551	16.7169	17.9435	20.7504	19.0629	19.0774	22.8423	16.3957	15.3212	20.6289	23.9802	15.472	21.2242	21.8273	23.8988	16.1005	21.5982	20.503	21.1416	21.214	21.4224	17.1177	18.0104	20.7248	21.346
A0A0C4DH35	IGHV3-35	Probable non-functional immunoglobulin heavy variable 3-35	2	2	12.81	126.62	19.3486	20.6843	22.7489	18.3712	20.844	21.8762	19.8041	16.1191	20.9687	22.6381	17.3029	20.8599	16.609	19.6206	20.2444	16.3309	21.2603	22.1762	20.106	20.8472	21.8879	20.9706	18.7836	17.6113	20.8016	21.0843	21.4348	20.0757	22.8722	18.3532	22.0289	21.0784
A0A0A0MS15	IGHV3-49	Immunoglobulin heavy variable 3-49	5	4	13.056	81.119	17.8664	20.6349	22.9926	17.7245	17.4663	17.7373	21.3929	19.0775	18.7057	21.7585	18.4506	20.9514	17.103	20.7873	15.2838	15.7307	20.0717	21.3733	18.5381	19.0612	21.6928	19.8491	16.5482	17.4907	20.2079	18.876	20.3729	20.1628	21.2891	18.7115	19.9451	22.2262
A0A0J9YX35	IGHV3-64D	Immunoglobulin heavy variable 3-64D	4	3	12.822	211.88	18.3226	20.7983	22.6215	22.5003	22.2208	20.1814	20.133	20.9454	20.4069	21.8341	20.0178	23.0195	18.0021	21.8999	21.4371	20.007	21.1471	23.0796	17.3849	21.9039	21.7433	21.2219	18.5261	17.34	21.2703	20.8438	16.0854	22.2037	23.4825	21.9418	21.8073	21.3974
P01780	IGHV3-7	Immunoglobulin heavy variable 3-7 (Ig heavy chain V-III region GAL) (Ig heavy chain V-III region GAR) (Ig heavy chain V-III region JON)	4	2	12.943	114.38	23.8328	23.3156	24.2207	24.6552	24.3176	24.0203	23.7101	23.2354	22.9035	23.9586	23.6433	24.645	23.2833	24.6059	24.0339	22.4439	23.9388	24.2359	21.804	24.3876	25.4229	23.6604	22.8027	23.7946	23.0453	22.8824	23.0958	23.094	24.7876	23.8422	23.7065	24.4798
A0A0B4J1Y9	IGHV3-72	Immunoglobulin heavy variable 3-72	5	4	13.203	266.57	23.7499	23.5391	24.6689	23.9875	21.8814	23.8519	24.1357	21.2467	23.2135	24.5083	23.1377	24.4476	17.277	15.4745	23.7177	17.6182	24.9679	24.2141	22.963	23.3352	22.6988	22.3536	20.6342	21.7068	23.7499	24.189	23.3076	22.1904	23.8505	22.1287	21.5481	23.7536
A0A0B4J1X5	IGHV3-74	Immunoglobulin heavy variable 3-74	5	3	12.839	323.31	24.9015	24.2245	25.7493	25.2946	25.2558	25.2239	23.6057	23.9416	24.421	25.2694	23.9506	25.3192	24.315	24.7771	24.7086	23.3521	25.0899	26.0243	23.4569	24.9825	25.3001	24.7856	23.1209	23.962	23.7722	23.8304	24.0375	23.439	26.0064	25.6049	24.5584	24.9107
P0DP08	IGHV4-38-2	Immunoglobulin heavy variable 4-38-2	3	1	13.016	323.31	22.9221	24.1412	22.2872	22.5054	21.9593	22.684	22.0315	22.2374	22.9399	25.1192	22.5019	22.0863	22.4285	23.2967	22.3226	21.0904	23.6109	24.4002	22.5698	21.6619	23.498	21.7287	20.7226	22.5668	22.0666	24.4767	23.789	21.6953	22.787	21.4356	21.634	22.9542
A0A0C4DH38	IGHV5-51	Immunoglobulin heavy variable 5-51	5	3	12.674	323.31	17.3304	21.5621	23.0587	21.0089	22.9287	21.8909	22.2154	22.7969	23.0577	23.6078	22.4692	22.7581	19.843	23.929	22.8822	21.6748	24.3749	24.9319	20.6272	23.795	23.8111	22.6943	21.3905	23.1354	21.2695	22.165	21.7343	21.8016	23.9406	17.6686	24.0129	23.5259
A0A0B4J1U7	IGHV6-1	Immunoglobulin heavy variable 6-1	4	4	13.481	33.94	22.1815	22.5111	23.1634	23.3106	22.8226	23.12	17.6644	22.1376	22.9733	23.9709	22.675	24.2678	17.2243	22.1924	22.616	17.9154	22.5047	23.9327	23.2706	22.1648	23.1236	22.9387	21.387	23.346	21.131	22.0749	22.0663	22.3284	22.5111	18.5446	22.3343	22.0721
P01834	IGKC	Immunoglobulin kappa constant (Ig kappa chain C region) (Ig kappa chain C region AG) (Ig kappa chain C region CUM) (Ig kappa chain C region EU) (Ig kappa chain C region OU) (Ig kappa chain C region ROY) (Ig kappa chain C region TI)	11	11	11.765	323.31	27.0394	26.8466	28.1428	27.4743	27.6153	26.8604	27.6258	26.4989	26.9848	27.693	27.3426	27.9405	27.7398	28.0334	27.5046	26.9132	27.6594	28.3317	27.4775	28.4963	28.9666	27.8631	26.7411	27.5781	27.8144	26.6779	27.04	26.9883	29.0637	27.351	28.1775	28.727
P04430	IGKV1-16	Immunoglobulin kappa variable 1-16 (Ig kappa chain V-I region BAN)	3	3	12.618	151.33	18.3968	19.9085	21.6222	21.3187	20.2682	17.9604	20.216	17.3279	16.4427	19.335	19.953	16.9235	17.0835	21.2125	21.5613	15.6369	21.0441	21.9086	16.8195	21.3295	21.712	21.4845	18.787	21.1087	15.9455	19.6587	20.3886	18.1815	21.0425	19.5947	22.5962	20.3898
P01599	IGKV1-17	Immunoglobulin kappa variable 1-17 (Ig kappa chain V-I region Gal) (Ig kappa chain V-I region WEA)	4	2	12.778	114.99	17.9305	20.3639	21.8242	17.3401	21.2432	21.5305	20.1868	19.2599	19.7022	20.7438	17.455	20.3506	17.3703	21.2158	21.0375	17.9622	20.3179	21.4047	18.9137	20.6051	21.7943	21.0708	19.7645	20.2801	18.9012	19.8828	19.5447	19.653	18.6231	18.5154	20.5111	21.867
A0A075B6S5	IGKV1-27	Immunoglobulin kappa variable 1-27	4	3	12.711	267.61	21.0569	21.4907	22.2646	16.145	21.5793	19.8359	21.5405	20.7507	20.8682	21.2923	21.5353	20.9757	16.8884	21.7276	21.2079	21.0438	21.0205	22.1309	19.609	22.0993	23.2374	22.6715	20.829	21.9941	20.6913	21.3645	21.2344	20.3777	21.9725	20.3902	22.2073	22.682
P01594	IGKV1-33	Immunoglobulin kappa variable 1-33 (Ig kappa chain V-I region AU) (Ig kappa chain V-I region Ka)	3	3	12.848	323.31	17.1595	18.0842	19.6078	18.69	16.9503	20.9624	19.8075	18.7132	18.8345	20.8876	19.9095	20.8866	17.3076	20.0171	18.011	16.8476	22.4223	21.3891	22.1483	19.4195	20.8779	16.2879	15.7364	20.0843	18.4344	19.1947	19.2884	18.0264	25.2608	18.3956	17.5705	16.8565
P01602	IGKV1-5	Immunoglobulin kappa variable 1-5 (Ig kappa chain V-I region CAR) (Ig kappa chain V-I region EU) (Ig kappa chain V-I region HK102) (Ig kappa chain V-I region Kue)	3	3	12.781	12.698	18.1354	21.4514	21.7369	18.5593	21.2047	19.3628	22.8379	22.1738	20.4081	21.1431	21.7843	22.399	17.8503	23.9724	22.6437	21.2733	21.8244	23.891	20.0898	21.7935	22.6579	21.5324	17.2261	22.2966	21.7258	21.2173	21.8757	21.4842	15.8751	19.0212	22.0894	22.8824
A0A0C4DH72	IGKV1-6	Immunoglobulin kappa variable 1-6	4	1	12.697	239.17	21.1585	21.6221	21.3869	18.1374	22.4282	20.3129	20.9139	21.115	22.0186	20.3876	21.9285	21.404	18.6534	22.3729	21.8677	20.7496	20.7857	23.5047	19.9502	21.9542	22.9858	22.5914	21.8144	22.3645	20.0559	20.8246	21.9128	21.1183	21.5427	19.4832	21.9781	22.3403
A0A0C4DH68	IGKV2-24	Immunoglobulin kappa variable 2-24	4	3	13.079	183.04	18.3266	23.9514	23.1386	19.1333	17.8793	19.4824	22.6735	15.8077	22.3195	22.6472	23.1226	17.1195	16.3369	23.1622	22.7444	17.6019	23.2153	24.0764	21.2724	23.304	24.5024	23.0135	16.7143	22.9647	22.2313	22.0657	22.7325	22.2466	16.756	19.1889	22.16	22.9322
P01615	IGKV2D-28	Immunoglobulin kappa variable 2D-28 (Ig kappa chain V-II region FR) (Ig kappa chain V-II region GM607) (Ig kappa chain V-II region MIL) (Ig kappa chain V-II region TEW)	3	1	12.957	323.31	19.6417	17.8148	19.9949	18.9571	20.7083	18.0973	21.3055	15.9327	16.525	17.3801	19.4934	19.8491	22.6142	19.4777	19.96	18.8623	18.8413	19.8252	16.1835	19.8675	21.6917	19.8118	18.386	20.5988	20.6292	17.0074	19.2693	15.5664	20.2081	17.6701	18.6205	19.0687
A0A075B6S6	IGKV2D-30	Immunoglobulin kappa variable 2D-30	5	3	13.215	195.3	24.9592	24.2125	24.4994	18.2172	16.888	17.8482	24.2581	23.4403	24.0438	23.7369	24.1197	25.0777	17.7366	24.2609	24.1033	17.7835	24.5517	25.4404	22.5978	25.0096	25.8969	24.2886	23.8158	25.4446	24.41	25.0013	23.7471	23.6799	25.6723	17.2793	24.6289	25.0486
P04433	IGKV3-11	Immunoglobulin kappa variable 3-11 (Ig kappa chain V-III region VG)	4	4	12.575	323.31	23.8185	23.773	25.307	24.5512	24.5391	24.5008	23.8659	23.0862	23.5199	24.0889	24.1723	24.0288	22.9066	24.1993	23.453	17.1559	23.6862	26.2661	22.4088	24.3549	24.9505	23.9689	23.4506	24.4377	22.9839	22.7666	23.2221	22.8625	24.8679	18.1919	23.5057	25.2568
P01624	IGKV3-15	Immunoglobulin kappa variable 3-15 (Ig kappa chain V-III region CLL) (Ig kappa chain V-III region POM)	3	0	12.496	323.31	23.0997	23.7484	25.5721	24.4585	24.911	18.1537	23.3534	23.1612	23.5065	24.285	24.0577	25.524	17.3763	22.926	23.0478	23.3299	24.7142	24.9237	23.6141	24.7149	25.2546	24.4615	22.5359	24.5191	22.8583	23.0389	23.4401	23.2095	24.9368	18.3874	23.8449	25.0489
P01619	IGKV3-20	Immunoglobulin kappa variable 3-20 (Ig kappa chain V-III region B6) (Ig kappa chain V-III region GOL) (Ig kappa chain V-III region HAH) (Ig kappa chain V-III region HIC) (Ig kappa chain V-III region IARC/BL41) (Ig kappa chain V-III region NG9) (Ig kappa chain V-III region SIE) (Ig kappa chain V-III region Ti) (Ig kappa chain V-III region WOL)	4	3	12.557	323.31	23.7183	24.1187	25.3906	24.5	25.0823	24.0898	24.177	23.8105	25.2808	25.1274	24.4543	24.9994	24.7336	24.8166	24.1438	23.5273	24.7494	25.9624	24.2666	25.1297	25.6772	24.8474	22.9239	23.2285	24.3377	24.2122	23.7644	23.9605	25.8141	23.502	24.286	25.7611
P06312	IGKV4-1	Immunoglobulin kappa variable 4-1 (Ig kappa chain V-IV region B17) (Ig kappa chain V-IV region JI) (Ig kappa chain V-IV region Len) (Ig kappa chain V-IV region STH)	5	5	13.38	323.31	23.6195	23.4614	25.3672	23.4359	24.9409	23.6815	24.5986	22.6497	23.4372	24.4766	24.2413	24.4389	22.585	25.011	24.3836	23.2528	24.5591	25.959	21.8106	24.4734	24.9106	24.1651	22.4407	24.5262	23.8457	23.4363	24.1645	23.0098	24.5376	22.4047	24.7854	24.2023
P0DOY2	IGLC2	Immunoglobulin lambda constant 2 (Ig lambda chain C region Kern) (Ig lambda chain C region NIG-64) (Ig lambda chain C region SH) (Ig lambda chain C region X) (Ig lambda-2 chain C region)	9	2	11.293	323.31	26.055	26.5457	26.409	27.1759	26.5956	26.5605	26.2173	26.5055	25.9564	26.6713	26.3516	27.1017	26.5118	27.2615	25.93	26.3781	26.7811	27.6574	26.5661	27.445	28.0257	26.2678	25.7512	26.3426	26.5806	25.8093	26.003	26.0383	27.6676	27.7548	26.8392	27.0996
B9A064	IGLL5	Immunoglobulin lambda-like polypeptide 5 (G lambda-1) (Germline immunoglobulin lambda 1)	8	3	23.063	207.25	23.3182	22.0236	23.2723	23.9378	22.7402	22.7935	22.1942	22.1559	22.6782	23.8521	22.6192	23.4996	23.2473	23.288	22.1993	22.8369	22.73	22.9725	23.066	22.7863	24.0068	21.6874	22.241	22.2991	21.6947	21.567	21.3534	22.4084	23.6696	23.1135	22.6364	22.8366
P01700	IGLV1-47	Immunoglobulin lambda variable 1-47 (Ig lambda chain V-I region HA) (Ig lambda chain V-I region WAH)	4	2	12.283	80.524	21.8425	22.3903	23.6312	22.8967	24.9188	23.7063	22.3785	22.9896	22.0533	22.286	24.1625	23.0064	18.0507	25.0803	22.165	22.8718	23.0754	23.7906	20.4782	22.7314	24.5599	22.4453	22.3585	24.0384	22.2914	21.6361	21.7107	22.3101	23.8792	18.0413	22.9588	23.656
P01701	IGLV1-51	Immunoglobulin lambda variable 1-51 (Ig lambda chain V-I region BL2) (Ig lambda chain V-I region EPS) (Ig lambda chain V-I region NEW) (Ig lambda chain V-I region NIG-64)	4	4	12.249	16.509	18.0709	20.4206	21.7086	18.8601	17.9582	21.3465	19.8525	21.1228	20.9032	20.1131	21.4526	19.5087	17.2391	23.2815	20.6085	17.4838	21.6049	21.8115	17.7475	20.9802	21.9472	20.5798	20.6241	15.987	20.5899	20.2313	20.38	15.6077	17.5903	18.5068	22.0306	18.8185
P01706	IGLV2-11	Immunoglobulin lambda variable 2-11 (Ig gamma lambda chain V-II region DOT) (Ig lambda chain V-II region BOH) (Ig lambda chain V-II region BUR) (Ig lambda chain V-II region NIG-58) (Ig lambda chain V-II region TRO) (Ig lambda chain V-II region WIN)	2	2	12.644	152.21	17.6052	18.4564	19.1475	18.3597	16.2925	18.7895	18.5318	19.168	18.6717	23.3644	16.1857	17.5835	16.8337	16.7387	18.725	15.8356	17.2045	20.4841	16.7784	18.8843	20.0296	18.9303	19.0463	19.1811	15.0922	17.4133	18.9002	18.7142	21.4697	17.3938	19.3594	19.2615
A0A075B6K4	IGLV3-10	Immunoglobulin lambda variable 3-10	3	1	12.441	5.9661	18.9621	16.5891	20.5747	18.0398	20.4642	20.74	19.9419	20.3735	15.4837	20.1461	17.9299	20.5473	16.0525	20.7187	19.0406	17.5122	16.4949	20.3759	19.0676	20.2789	21.87	19.4272	16.92	19.4606	15.4837	19.6394	15.5454	17.3209	16.8146	17.0234	19.1835	20.606
A0A075B6K5	IGLV3-9	Immunoglobulin lambda variable 3-9	3	2	12.332	323.31	17.9612	15.8185	21.515	21.8571	22.129	22.396	20.7832	21.5823	20.6307	21.1592	22.2542	17.5498	16.9079	21.2294	20.1588	16.9025	21.6409	21.2488	22.9523	16.2386	22.7792	20.7311	17.0882	20.4791	20.115	20.3671	20.7569	20.3172	16.8487	18.5677	21.1041	21.5894
P19827	ITIH1	Inter-alpha-trypsin inhibitor heavy chain H1 (ITI heavy chain H1) (ITI-HC1) (Inter-alpha-inhibitor heavy chain 1) (Inter-alpha-trypsin inhibitor complex component III) (Serum-derived hyaluronan-associated protein) (SHAP)	11	11	101.39	323.31	18.086	17.0188	18.3151	17.4416	19.8965	18.3418	19.2886	18.0372	16.8965	18.8799	17.1887	19.1528	15.9167	17.8921	18.3507	18.7786	18.6356	17.9958	18.5905	18.3435	18.0296	19.7209	19.1499	20.1789	18.1406	19.7106	19.144	20.4294	18.7967	18.3803	19.8407	19.326
P19823	ITIH2	Inter-alpha-trypsin inhibitor heavy chain H2 (ITI heavy chain H2) (ITI-HC2) (Inter-alpha-inhibitor heavy chain 2) (Inter-alpha-trypsin inhibitor complex component II) (Serum-derived hyaluronan-associated protein) (SHAP)	12	12	106.46	20.742	17.4352	16.6665	18.4741	19.0607	20.1899	19.6293	19.8263	19.4124	18.92	18.4293	16.5062	19.137	19.3021	18.9531	18.3801	19.1066	18.3992	18.6268	18.6831	19.0736	18.9609	19.8347	19.7253	20.1577	18.8017	20.1662	19.3618	20.3209	16.9986	19.0967	19.5958	19.1366
P01591	JCHAIN	Immunoglobulin J chain (Joining chain of multimeric IgA and IgM)	8	8	18.098	250.37	25.0713	24.543	26.1106	25.9381	26.5846	25.4823	25.0788	24.8554	24.9576	26.0378	25.1434	26.3272	25.8517	25.8575	25.1883	24.5567	26.0302	26.6016	25.638	26.3637	27.0426	25.5611	23.9986	25.0778	25.8991	25.1794	24.9463	24.8738	26.8775	26.1817	25.9664	26.015
P14923	JUP	Junction plakoglobin (Catenin gamma) (Desmoplakin III) (Desmoplakin-3)	21	18	81.744	83.729	21.397	17.9923	16.2668	18.0701	19.3945	20.6092	16.7871	16.9428	18.5171	18.0413	18.7257	18.2331	19.7501	18.1168	17.3212	16.8823	18.4109	16.6513	22.9939	16.7432	18.3844	16.5199	17.9327	18.7734	16.3377	16.4877	16.533	18.4028	17.4475	17.3428	15.1538	14.803
P01042	KNG1	Kininogen-1 (Alpha-2-thiol proteinase inhibitor) (Fitzgerald factor) (High molecular weight kininogen) (HMWK) (Williams-Fitzgerald-Flaujeac factor) [Cleaved into: Kininogen-1 heavy chain;T-kinin (Ile-Ser-Bradykinin);Bradykinin (Kallidin I);Lysyl-bradykinin (Kallidin II);Kininogen-1 light chain;Low molecular weight growth-promoting factor]	7	7	71.957	24.711	18.1304	16.8002	18.3174	17.6357	19.4291	16.3505	18.7395	18.9631	17.432	18.6726	18.6421	18.6735	18.0285	19.5527	18.8417	18.7508	17.5243	17.979	17.9225	18.3885	18.2629	19.0641	19.5351	19.7454	18.2368	17.9936	18.2718	19.2131	18.5359	17.4374	19.2356	18.8753
P04264	KRT1	Keratin, type II cytoskeletal 1 (67 kDa cytokeratin) (Cytokeratin-1) (CK-1) (Hair alpha protein) (Keratin-1) (K1) (Type-II keratin Kb1)	35	24	66.038	323.31	28.9289	25.3664	24.1122	25.1953	23.9983	27.4757	22.4202	23.2259	26.3882	25.6022	25.8863	26.0247	26.8687	24.0781	24.2116	25.5259	25.6701	23.0603	28.8175	22.9992	23.2266	22.176	23.6786	22.8979	24.1887	22.8286	23.1113	22.0257	25.1511	26.9749	23.7559	23.1347
P13645	KRT10	Keratin, type I cytoskeletal 10 (Cytokeratin-10) (CK-10) (Keratin-10) (K10)	33	21	58.826	323.31	28.4469	25.6223	24.075	25.3649	23.7889	26.2234	22.2178	23.341	26.4912	25.5451	26.0907	25.9799	26.4796	24.1234	24.1936	25.5502	25.9768	23.0381	26.2433	23.6112	23.1096	22.7369	23.7046	22.4178	24.4173	23.4961	23.4212	22.3787	24.7807	26.9675	23.5141	23.0529
P08779	KRT16	Keratin, type I cytoskeletal 16 (Cytokeratin-16) (CK-16) (Keratin-16) (K16)	23	10	51.267	323.31	22.7652	17.9965	19.84	18.1817	17.9205	22.6248	16.1226	18.7791	20.2088	19.9671	19.7663	21.4346	19.9851	18.9265	19.8119	19.7804	20.7945	18.5362	20.2173	15.9977	16.06	16.9463	15.9216	18.1194	18.3226	16.2204	16.4085	17.2963	17.1705	19.7464	18.8534	16.5061
Q04695	KRT17	Keratin, type I cytoskeletal 17 (39.1) (Cytokeratin-17) (CK-17) (Keratin-17) (K17)	20	5	48.105	127.33	21.6136	17.6835	20.7592	19.5649	16.6535	22.5765	15.3509	17.0103	18.2067	18.1911	18.8881	19.0282	16.8077	18.6182	17.7374	17.66	19.2805	16.0259	18.7164	16.6992	17.8803	16.9226	16.2825	17.5631	16.6392	14.4363	15.1214	17.4711	18.9249	19.5118	18.3342	17.0394
P35908	KRT2	Keratin, type II cytoskeletal 2 epidermal (Cytokeratin-2e) (CK-2e) (Epithelial keratin-2e) (Keratin-2 epidermis) (Keratin-2e) (K2e) (Type-II keratin Kb2)	42	30	65.432	323.31	29.3428	26.1195	24.591	25.965	24.1661	27.099	22.2971	23.441	27.4166	26.7029	26.8225	26.9173	27.2174	24.4549	24.4482	26.3766	26.5074	23.6897	25.6577	23.6767	23.3429	22.3137	23.8841	22.6975	25.0329	23.5816	23.3807	22.3109	25.0488	27.7425	23.643	23.2217
P13647	KRT5	Keratin, type II cytoskeletal 5 (58 kDa cytokeratin) (Cytokeratin-5) (CK-5) (Keratin-5) (K5) (Type-II keratin Kb5)	28	4	62.378	323.31	25.2116	21.5136	20.7354	21.4308	19.8895	25.0454	17.7841	18.8947	23.0582	22.2669	22.2274	22.5464	23.0241	20.0661	20.3226	22.0813	22.5221	18.6962	24.9513	18.1937	18.2263	17.7973	19.5402	17.8604	20.3455	18.6336	18.9588	16.4187	20.2924	23.4113	19.6607	17.7363
P02538	KRT6A	Keratin, type II cytoskeletal 6A (Cytokeratin-6A) (CK-6A) (Cytokeratin-6D) (CK-6D) (Keratin-6A) (K6A) (Type-II keratin Kb6) (allergen Hom s 5)	28	2	60.044	323.31	24.0216	18.6823	20.3214	19.4084	16.5771	24.0963	16.92	19.0818	21.9648	21.5957	20.6712	22.1076	20.9613	18.6606	19.992	21.2864	21.3366	18.0781	19.3536	17.6788	16.0914	16.4084	17.6655	16.206	19.2548	15.6194	15.7565	17.8511	19.3298	19.7565	19.0286	17.2367
Q8N1N4	KRT78	Keratin, type II cytoskeletal 78 (Cytokeratin-78) (CK-78) (Keratin-5b) (Keratin-78) (K78) (Type-II keratin Kb40)	16	13	56.865	109.38	23.2559	20.7171	17.9276	19.1673	16.5316	22.9564	15.5172	16.8076	21.4086	20.6808	21.4522	21.2831	21.2247	19.7975	19.395	21.5817	21.3616	18.4532	24.862	16.5238	18.6627	17.0096	20.4615	16.8121	19.6937	17.5495	15.7195	17.5765	20.5529	17.1251	17.4339	16.2799
P35527	KRT9	Keratin, type I cytoskeletal 9 (Cytokeratin-9) (CK-9) (Keratin-9) (K9)	34	33	62.064	323.31	27.7841	24.6991	23.1542	24.4653	23.5591	27.4134	21.8049	22.2591	25.3954	24.5359	24.963	24.6639	25.5435	23.206	23.0965	24.5433	24.7688	23.1723	29.3736	21.9841	22.5507	20.8254	22.8004	21.9271	23.7101	21.7057	22.4103	21.5137	24.2297	26.7344	23.1349	22.6059
P18428	LBP	Lipopolysaccharide-binding protein (LBP)	6	6	53.383	12.583	19.6958	17.3979	17.0146	18.8728	19.0923	18.2719	17.9984	18.5902	14.89	16.0016	19.1603	17.4372	19.1383	18.3431	18.9909	17.0468	17.3664	15.6034	18.8094	18.9995	19.1343	19.8501	19.1857	18.9263	16.3385	17.7214	17.067	19.0073	16.427	17.248	19.9591	19.2929
Q08380	LGALS3BP	Galectin-3-binding protein (Basement membrane autoantigen p105) (Lectin galactoside-binding soluble 3-binding protein) (Mac-2-binding protein) (MAC2BP) (Mac-2 BP) (Tumor-associated antigen 90K)	20	20	65.33	323.31	23.5224	25.6215	25.2189	25.5246	24.8647	25.5408	25.8255	25.2574	24.6879	24.2991	25.3919	26.3541	25.4103	25.9571	23.896	25.0262	24.0092	24.6012	24.8062	25.0342	25.5632	25.8347	26.7433	25.1517	24.68	23.9718	24.5898	25.5897	24.2563	24.4139	26.0449	25.7343
P08519	LPA	Apolipoprotein(a) (Apo(a)) (Lp(a)) (EC 3.4.21.-)	48	46	501.31	323.31	21.7295	20.7989	22.4161	26.1491	22.4176	25.0171	27.2196	23.6669	20.6352	22.9231	19.769	25.2136	25.3029	26.3611	25.9419	21.5512	19.0168	23.3449	17.1823	23.9849	23.1285	24.1693	24.6591	24.5525	26.1296	22.1549	25.6178	21.5253	23.5234	17.3523	23.2516	22.7447
Q07954	LRP1	Prolow-density lipoprotein receptor-related protein 1 (LRP-1) (Alpha-2-macroglobulin receptor) (A2MR) (Apolipoprotein E receptor) (APOER) (CD antigen CD91) [Cleaved into: Low-density lipoprotein receptor-related protein 1 85 kDa subunit (LRP-85);Low-density lipoprotein receptor-related protein 1 515 kDa subunit (LRP-515);Low-density lipoprotein receptor-related protein 1 intracellular domain (LRP…	12	12	504.6	11.146	16.8915	16.637	17.9047	19.2068	18.6655	17.1861	17.9073	17.9054	17.7391	18.0318	16.6441	16.4882	16.0582	17.957	18.0143	16.7613	18.5296	18.371	17.3216	18.1592	17.4782	18.4073	18.8966	18.4247	18.0549	18.1208	17.9868	18.8217	17.5996	16.9813	18.1475	18.285
Q14766	LTBP1	Latent-transforming growth factor beta-binding protein 1 (LTBP-1) (Transforming growth factor beta-1-binding protein 1) (TGF-beta1-BP-1)	13	13	186.79	49.924	17.0489	17.5258	18.7774	17.2122	20.3218	17.4113	18.3544	18.7279	16.1597	15.6532	17.7185	18.5666	16.7732	18.2634	16.5191	16.4395	17.4747	17.6184	19.4256	20.4278	16.1631	18.7186	20.7764	18.5418	16.964	16.1138	17.4158	20.8385	17.0973	19.3927	20.7793	16.1536
P48740-2	MASP1	Mannan-binding lectin serine protease 1 (EC 3.4.21.-) (Complement factor MASP-3) (Complement-activating component of Ra-reactive factor) (Mannose-binding lectin-associated serine protease 1) (MASP-1) (Mannose-binding protein-associated serine protease) (Ra-reactive factor serine protease p100) (RaRF) (Serine protease 5) [Cleaved into: Mannan-binding lectin serine protease 1 heavy chain;Mannan-bin…	15	5	81.859	323.31	18.1917	18.5963	19.8375	20.1351	20.6432	18.8966	20.7832	20.7086	18.251	18.9451	18.3531	17.5334	19.2248	20.2314	20.1222	18.7059	18.8147	19.176	18.1852	19.6579	19.7943	20.0562	20.343	20.376	19.0298	19.3198	18.5754	19.1877	19.5329	17.7998	20.0974	19.2572
P11226	MBL2	Mannose-binding protein C (MBP-C) (Collectin-1) (MBP1) (Mannan-binding protein) (Mannose-binding lectin)	7	7	26.143	323.31	17.4667	19.9545	18.7239	21.4585	20.7474	20.8249	20.0148	21.3021	19.2525	18.6967	15.2699	17.8324	20.7687	19.9158	19.3698	21.1564	20.4872	14.6496	19.1678	19.356	17.9412	19.2506	17.0261	19.5369	19.2571	18.2433	18.3195	18.7459	20.904	20.2426	19.6974	19.2278
Q13201	MMRN1	Multimerin-1 (EMILIN-4) (Elastin microfibril interface located protein 4) (Elastin microfibril interfacer 4) (Endothelial cell multimerin) [Cleaved into: Platelet glycoprotein Ia*;155 kDa platelet multimerin (p-155) (p155)]	30	30	138.11	323.31	19.3548	17.7403	20.2116	17.9372	23.4556	21.3393	21.4647	22.039	17.5859	15.7569	18.416	16.6716	17.781	20.9589	17.0634	18.7534	17.4924	20.9409	21.5351	23.5615	20.5848	20.9098	24.3247	20.1666	20.7385	15.009	20.5142	22.5913	17.9289	18.7733	22.9204	19.8902
P26038	MSN	Moesin (Membrane-organizing extension spike protein)	5	5	67.819	2.8246	17.7425	18.8972	16.7086	18.2154	17.6636	17.3851	18.4409	18.1903	18.5278	17.8165	18.7569	19.7441	18.8739	18.6371	18.1705	18.484	17.2105	18.5781	18.2502	17.3138	19.7063	18.637	16.9823	15.9132	17.9767	15.512	18.0536	19.2541	17.1542	15.818	20.0878	18.7554
Q8WWZ8	OIT3	Oncoprotein-induced transcript 3 protein (Liver-specific zona pellucida domain-containing protein)	7	7	60.021	12.061	18.5376	19.3865	18.8628	20.3004	18.8925	17.5075	18.8849	18.921	17.3274	18.3905	18.4687	16.7131	16.1642	19.3704	19.528	16.6254	18.1864	19.4317	19.3608	19.5705	19.1919	18.7698	20.3328	18.523	18.4204	17.9998	17.4392	18.6793	15.4173	18.5643	19.383	17.5869
P19652	ORM2	Alpha-1-acid glycoprotein 2 (AGP 2) (Orosomucoid-2) (OMD 2)	8	6	23.602	87.776	18.914	21.3171	19.9309	17.5892	17.4288	18.3199	19.2416	19.4688	17.7685	15.3642	20.0223	17.9922	15.3864	21.1263	19.2912	20.1879	19.8298	20.2849	18.9989	19.6989	19.8036	19.6661	19.2903	19.6792	19.3913	19.0493	19.3381	19.1278	19.3202	17.9437	19.9389	20.0255
Q9UHG3	PCYOX1	Prenylcysteine oxidase 1 (EC 1.8.3.5) (Prenylcysteine lyase)	15	15	56.639	323.31	18.477	20.7077	21.1915	19.8394	21.6057	19.3467	20.5918	21.6879	20.9585	19.6874	19.6956	20.792	20.3044	22.4969	21.8465	20.8846	21.1936	19.733	19.5729	20.9952	21.0844	21.4561	21.7962	21.6043	20.4967	20.9407	20.0546	21.5525	20.7745	19.6027	19.9918	20.7489
P02776	PF4	Platelet factor 4 (PF-4) (C-X-C motif chemokine 4) (Iroplact) (Oncostatin-A) [Cleaved into: Platelet factor 4, short form (Endothelial cell growth inhibitor)]	5	5	10.845	33.585	22.3894	21.5316	22.7348	23.1955	23.5768	22.114	22.397	22.4102	16.2985	18.4952	18.4022	17.5319	17.5606	17.3938	17.5787	13.7005	21.6953	22.9056	22.924	24.2699	23.6546	22.7439	23.3022	21.5468	18.6837	17.3803	17.7616	20.6673	17.1929	16.1575	22.2401	19.4446
P01833	PIGR	Polymeric immunoglobulin receptor (PIgR) (Poly-Ig receptor) (Hepatocellular carcinoma-associated protein TB6) [Cleaved into: Secretory component]	19	19	83.283	323.31	18.2821	19.2369	20.6091	19.7265	20.4936	18.6098	20.3307	19.4494	19.4079	21.1323	19.7268	21.334	19.4135	20.6467	19.7329	20.1367	21.1394	20.65	20.8194	20.7702	22.0645	19.6853	19.4045	20.4324	19.3743	19.1995	19.7623	20.0895	20.3946	18.6678	20.334	20.1037
P12273	PIP	Prolactin-inducible protein (Gross cystic disease fluid protein 15) (GCDFP-15) (Prolactin-induced protein) (Secretory actin-binding protein) (SABP) (gp17)	5	5	16.572	24.178	21.2774	19.199	17.4039	18.056	16.3982	16.9837	16.6918	15.1713	20.2544	19.4757	20.907	21.3651	20.3746	17.8307	17.8744	18.6501	18.5023	17.5449	18.7197	16.7749	17.4475	16.7204	17.3496	16.6779	18.5015	17.8302	16.3217	16.587	17.5844	18.168	16.6598	17.4942
Q13093	PLA2G7	Platelet-activating factor acetylhydrolase (PAF acetylhydrolase) (EC 3.1.1.47) (1-alkyl-2-acetylglycerophosphocholine esterase) (2-acetyl-1-alkylglycerophosphocholine esterase) (Group-VIIA phospholipase A2) (gVIIA-PLA2) (LDL-associated phospholipase A2) (LDL-PLA(2)) (PAF 2-acylhydrolase)	8	8	50.077	12.39	18.5836	19.2196	17.7419	18.1853	20.5677	17.8787	19.7355	19.7446	19.2302	19.6288	19.1987	19.2368	17.3293	20.9121	20.2122	16.1552	19.5488	18.1392	14.9979	19.6068	19.4599	19.7968	19.4352	19.7573	18.9473	19.7048	19.8524	19.8945	19.7597	19.0737	19.4018	20.3001
P27169	PON1	Serum paraoxonase/arylesterase 1 (PON 1) (EC 3.1.1.2) (EC 3.1.1.81) (EC 3.1.8.1) (Aromatic esterase 1) (A-esterase 1) (K-45) (Serum aryldialkylphosphatase 1)	9	9	39.731	323.31	17.3575	18.8712	20.6607	19.9829	21.4102	17.9532	20.7172	21.6675	19.3182	18.6717	19.9596	18.26	18.8958	22.5211	21.9914	20.3123	19.6869	18.826	18.9002	20.2939	19.7304	21.3224	21.9683	22.2179	19.5559	20.4891	20.6574	22.2234	19.7027	16.1159	20.9222	20.8247
P32119	PRDX2	Peroxiredoxin-2 (EC 1.11.1.24) (Natural killer cell-enhancing factor B) (NKEF-B) (PRP) (Thiol-specific antioxidant protein) (TSA) (Thioredoxin peroxidase 1) (Thioredoxin-dependent peroxide reductase 1) (Thioredoxin-dependent peroxiredoxin 2)	5	4	21.892	15.397	20.985	18.6732	17.1953	18.1636	19.7633	20.1797	19.6837	19.3456	20.2927	18.6852	19.794	17.0378	17.9519	18.934	19.5012	20.6218	18.3452	18.2391	19.9731	19.9271	16.7897	19.5517	19.6719	16.3059	18.1758	18.7868	19.7743	17.4915	20.1289	17.801	19.0277	19.47
Q92954-3	PRG4	Proteoglycan 4 (Lubricin) (Megakaryocyte-stimulating factor) (Superficial zone proteoglycan) [Cleaved into: Proteoglycan 4 C-terminal part]	22	22	141.09	323.31	17.9289	20.0953	21.0628	21.2432	22.5355	21.1169	22.65	24.0109	18.8746	20.1432	21.0268	20.4329	20.7268	22.5638	21.8079	20.5249	18.2837	21.3632	19.8681	21.7473	23.2307	23.7519	23.5291	23.0955	20.6811	21.3814	21.5172	22.3431	20.9113	20.6669	22.6599	23.0372
P07225	PROS1	Vitamin K-dependent protein S	26	26	75.122	323.31	21.252	23.105	24.8002	24.6312	25.018	24.3547	25.58	25.0554	23.2541	23.8032	25.1396	23.0095	24.2857	24.9394	24.8966	23.8758	22.5661	24.9917	23.7024	24.9467	25.1849	25.154	24.8159	25.88	24.326	24.6131	24.7657	25.4814	23.7572	21.8584	25.0617	24.797
P07477	PRSS1	Serine protease 1 (EC 3.4.21.4) (Anionic trypsin I) (Anionic trypsin-I) (Beta-trypsin) (Cationic trypsinogen) (Pretrypsinogen I) (Trypsin I) (Trypsin-1) [Cleaved into: Alpha-trypsin chain 1;Alpha-trypsin chain 2]	2	2	26.558	282.8	27.7039	26.5786	24.1566	27.2464	24.2703	26.4382	24.1428	23.6974	25.5671	25.1223	25.6059	25.4128	25.7858	22.3607	23.7672	25.0725	25.7396	24.3502	25.7591	25.4537	25.2455	23.3995	24.4055	24.3729	24.0631	23.4325	23.5753	23.3052	25.2503	27.8794	24.6544	25.1655
P20742	PZP	Pregnancy zone protein (C3 and PZP-like alpha-2-macroglobulin domain-containing protein 6)	34	23	163.86	70.134	18.0483	15.7481	19.9206	19.3289	17.759	17.4404	20.0645	17.0532	17.2538	17.2029	17.4391	16.6734	18.5948	17.565	15.6049	17.84	17.3097	20.2978	17.7162	16.5672	18.4782	19.757	18.844	18.6437	19.1459	19.9519	16.7612	19.8976	18.9458	18.7444	20.3454	20.1788
P61224-3	RAP1B	Ras-related protein Rap-1b (EC 3.6.5.2) (GTP-binding protein smg p21B)	6	6	18.778	10.669	17.1626	18.8597	18.0223	17.9796	17.8658	19.4479	18.5734	18.7772	16.6229	15.1652	18.4544	18.7929	16.7831	19.1886	17.7355	16.0524	18.4187	17.8732	18.1818	18.7785	18.6705	18.2535	19.1825	17.8953	18.912	17.5468	14.9773	20.3344	18.0374	16.9534	19.3959	18.4583
P78509-3	RELN	Reelin (EC 3.4.21.-)	24	24	384.09	19.88	18.5103	18.8504	19.1709	17.1345	19.8159	18.204	19.0502	18.8119	17.2792	19.782	20.4608	19.2551	20.1391	20.5267	21.2983	16.0374	16.3985	19.5688	19.1891	18.746	18.3304	19.5412	19.8947	19.3777	19.2562	19.7665	18.7239	19.5702	21.5011	18.0397	19.9823	19.7738
P05109	S100A8	Protein S100-A8 (Calgranulin-A) (Calprotectin L1L subunit) (Cystic fibrosis antigen) (CFAG) (Leukocyte L1 complex light chain) (Migration inhibitory factor-related protein 8) (MRP-8) (p8) (S100 calcium-binding protein A8) (Urinary stone protein band A)	3	3	10.834	41.805	22.402	20.4578	21.2131	20.6059	17.6217	17.8911	17.73	17.9316	20.86	20.7801	20.9684	22.1917	21.7887	19.003	18.0064	20.7881	19.8217	17.8687	19.0862	17.1164	17.5617	18.0204	17.2822	16.151	18.8332	15.7325	19.2292	17.8175	20.4353	17.6707	16.4294	16.5068
P35542	SAA4	Serum amyloid A-4 protein (Constitutively expressed serum amyloid A protein) (C-SAA)	3	3	14.746	117.91	20.6511	22.1101	21.7428	17.6124	21.3642	16.9239	21.3842	21.6823	21.5384	21.3069	21.1786	17.1366	16.2066	22.4927	23.3688	20.5537	22.0112	20.9054	22.1579	21.1138	21.6775	21.3833	22.0311	21.4674	21.5738	21.3903	20.0254	21.2703	17.5215	17.8719	17.5934	16.5278
O00560-3	SDCBP	Syntenin-1 (Melanoma differentiation-associated protein 9) (MDA-9) (Pro-TGF-alpha cytoplasmic domain-interacting protein 18) (TACIP18) (Scaffold protein Pbp1) (Syndecan-binding protein 1)	3	1	31.761	323.31	18.1312	16.7733	16.2802	20.0724	19.1463	20.2928	17.9516	16.1162	18.6035	17.8908	16.4129	18.1747	16.9595	17.1087	17.3931	18.2295	17.9803	17.7819	18.072	18.685	18.8634	17.4953	19.0419	17.4506	16.4185	16.5653	16.1377	18.0369	18.4961	17.8233	18.9642	15.3305
P01009	SERPINA1	Alpha-1-antitrypsin (Alpha-1 protease inhibitor) (Alpha-1-antiproteinase) (Serpin A1) [Cleaved into: Short peptide from AAT (SPAAT)]	17	17	46.736	323.31	19.0191	21.8307	22.0256	22.4126	22.6232	22.2414	22.7849	22.5567	21.5872	22.3512	23.0397	22.109	22.1983	22.3868	22.7252	22.8313	20.8302	21.7403	21.4229	22.7431	22.6269	22.6903	23.469	23.1005	21.4515	22.5808	22.0752	23.0978	22.9281	18.5085	23.1029	22.2297
P01011	SERPINA3	Alpha-1-antichymotrypsin (ACT) (Cell growth-inhibiting gene 24/25 protein) (Serpin A3) [Cleaved into: Alpha-1-antichymotrypsin His-Pro-less]	9	9	47.65	199.14	19.0504	19.1013	19.8319	19.3491	19.7117	19.8215	19.2986	19.8102	18.5433	18.8532	20.4093	19.5475	18.819	19.7359	19.6589	20.0457	18.6065	19.4241	18.6423	19.562	19.9936	19.2958	18.6172	19.404	18.4096	18.9748	18.9622	19.064	20.1578	18.1053	20.6446	19.7459
P01008	SERPINC1	Antithrombin-III (ATIII) (Serpin C1)	7	7	52.602	5.3573	17.7419	18.2969	16.8284	17.5121	18.3336	18.646	18.8645	18.5366	15.6853	18.7418	18.483	17.785	19.3159	19.2327	18.5986	18.7746	17.8482	18.273	16.2098	18.7744	18.8476	18.5817	18.8727	19.3174	17.8481	18.2181	18.1919	18.6623	16.7839	18.0644	16.4305	18.9091
P05155-2	SERPING1	Plasma protease C1 inhibitor (C1 Inh) (C1Inh) (C1 esterase inhibitor) (C1-inhibiting factor) (Serpin G1)	10	10	49.757	115.78	18.5464	15.7766	18.2787	18.6968	19.7364	18.1901	20.2884	20.0601	18.8867	18.5163	20.7669	18.3319	16.7227	20.9962	20.9401	20.977	17.3601	19.0835	18.2024	19.3191	19.8279	20.4171	20.1877	20.6011	19.5707	20.5443	20.9451	21.0141	18.3699	18.9432	20.5172	20.5134
P11166	SLC2A1	Solute carrier family 2, facilitated glucose transporter member 1 (Glucose transporter type 1, erythrocyte/brain) (GLUT-1) (HepG2 glucose transporter)	3	3	54.083	22.731	18.4971	17.6179	17.0706	17.1118	16.8594	19.2626	16.4085	16.6991	16.389	17.4452	15.669	20.6211	16.4248	18.9676	18.3284	22.1375	16.1894	16.9934	14.9388	20.2302	17.9017	18.3265	20.1476	16.6518	19.6019	15.7911	18.8652	18.9085	19.3037	16.7593	18.0954	19.1862
P02730	SLC4A1	Band 3 anion transport protein (Anion exchange protein 1) (AE 1) (Anion exchanger 1) (Solute carrier family 4 member 1) (CD antigen CD233)	20	20	101.79	323.31	19.1485	18.5611	18.0291	19.5676	21.4829	20.8345	21.0679	20.3127	21.6815	19.2126	20.6408	21.8308	17.8823	21.0238	21.7209	24.3691	18.7719	17.5201	15.8747	22.6417	19.7931	21.0283	22.383	20.8511	20.6172	20.7144	21.9637	21.8273	22.4282	18.4892	19.5556	21.8431
P02549-2	SPTA1	Spectrin alpha chain, erythrocytic 1 (Erythroid alpha-spectrin)	51	51	279.67	236.43	18.7974	15.8693	17.4662	17.8726	20.0836	17.9373	18.3014	17.852	19.891	16.5499	17.6491	19.5665	16.7768	18.504	18.7514	21.958	17.8909	17.5372	17.8278	20.7334	17.4182	17.7751	19.8864	15.617	18.0018	19.1246	20.3518	19.6931	20.3171	17.5812	17.6764	19.2759
P11277-2	SPTB	Spectrin beta chain, erythrocytic (Beta-I spectrin)	40	39	267.82	229.1	18.6552	17.5786	17.3352	16.9084	20.3565	18.5152	16.7443	17.0107	19.7599	15.7994	17.9207	19.8319	19.0304	18.388	19.5268	22.3897	16.6131	15.5946	14.2755	20.8365	18.3427	18.7091	20.3721	17.7994	18.2204	18.8834	20.1088	19.6357	20.0854	18.6962	17.4304	19.8225
A1L4H1	SSC5D	Soluble scavenger receptor cysteine-rich domain-containing protein SSC5D (Soluble scavenger protein with 5 SRCR domains) (SSc5D)	17	17	165.74	323.31	18.7902	19.0078	20.5188	19.301	20.5888	20.6832	21.3192	20.0443	18.6155	19.8541	20.2937	20.5008	19.8551	20.3683	19.3484	19.9182	19.0522	18.7977	20.5266	20.6991	20.6151	21.1468	20.9963	20.5187	20.3011	19.5485	19.6302	20.773	20.4989	18.6561	21.5604	20.3866
P27105	STOM	Stomatin (Erythrocyte band 7 integral membrane protein) (Erythrocyte membrane protein band 7.2) (Protein 7.2b)	7	7	31.73	35.681	20.271	19.6583	18.9328	18.0695	19.8369	18.6461	19.5082	18.7812	20.63	18.6095	18.9707	20.4997	17.181	18.896	19.1652	21.3508	19.8716	18.4174	19.2779	20.2043	19.266	19.6618	19.9015	18.9638	19.3023	18.8926	19.2983	19.6278	16.4571	18.4874	19.2493	19.3241
Q4LDE5	SVEP1	Sushi, von Willebrand factor type A, EGF and pentraxin domain-containing protein 1 (CCP module-containing protein 22) (Polydom) (Selectin-like osteoblast-derived protein) (SEL-OB) (Serologically defined breast cancer antigen NY-BR-38)	40	40	390.17	319.87	18.1432	17.9965	17.8115	18.0798	18.4994	17.7891	18.3091	15.7545	17.8024	21.0795	19.984	18.0588	19.0123	19.9461	20.5441	17.1499	15.4434	19.8791	18.257	17.5465	17.2329	18.6849	19.3668	18.601	19.2835	19.7666	18.6925	19.1617	21.3503	18.039	19.0824	19.1682
P02787	TF	Serotransferrin (Transferrin) (Beta-1 metal-binding globulin) (Siderophilin)	32	32	77.063	323.31	18.3166	21.9899	19.8257	20.3357	21.1875	22.02	20.5748	20.4559	20.2351	19.4978	17.6538	20.9309	20.0083	20.0699	20.7294	22.04	18.9589	18.7134	20.1177	21.214	20.9702	20.7041	20.6825	19.71	19.3576	20.4734	20.6637	21.0189	21.3209	19.0176	20.3041	20.4385
P02786	TFRC	Transferrin receptor protein 1 (TR) (TfR) (TfR1) (Trfr) (T9) (p90) (CD antigen CD71) [Cleaved into: Transferrin receptor protein 1, serum form (sTfR)]	13	13	84.87	39.289	18.5918	19.2582	18.9492	17.4907	18.8636	19.3907	18.4847	19.2276	18.816	18.3847	17.9447	19.8424	17.6102	18.4336	18.895	18.9592	17.8749	18.3308	19.1541	18.7808	19.7126	19.2762	18.1666	18.8748	18.136	17.6033	17.3529	18.208	19.7909	18.6175	19.1562	18.1181
P07996	THBS1	Thrombospondin-1 (Glycoprotein G)	47	46	129.38	323.31	17.6193	18.7577	21.3433	21.8006	24.0936	22.0678	22.3362	22.897	18.8592	18.9915	20.474	19.4312	21.0156	21.7512	19.2386	21.1927	20.8876	22.3155	22.3773	24.472	22.6102	22.8358	23.9834	21.0158	21.3148	18.0774	22.1468	24.6144	19.8413	18.5716	23.9526	21.5468
P24821	TNC	Tenascin (TN) (Cytotactin) (GMEM) (GP 150-225) (Glioma-associated-extracellular matrix antigen) (Hexabrachion) (JI) (Myotendinous antigen) (Neuronectin) (Tenascin-C) (TN-C)	49	49	240.85	323.31	16.9697	21.2066	19.1721	20.0387	21.1721	19.1119	19.3477	20.0489	18.029	21.6155	22.5247	20.9043	19.216	21.2439	19.6119	19.5829	16.9702	20.3302	16.6327	20.7396	21.1134	19.9222	21.5898	20.065	19.3652	20.9759	20.86	20.3458	22.279	19.6719	19.7525	21.4407
P13611-2	VCAN	Versican core protein (Chondroitin sulfate proteoglycan core protein 2) (Chondroitin sulfate proteoglycan 2) (Glial hyaluronate-binding protein) (GHAP) (Large fibroblast proteoglycan) (PG-M)	9	9	265.05	11.042	17.7474	18.8708	16.1261	17.829	18.7162	17.4341	16.5198	16.661	18.3687	19.286	18.4877	19.6534	18.4155	16.0373	18.6841	18.3624	16.7116	17.8446	16.6048	18.1416	18.2335	17.0696	18.9638	18.6773	17.2105	17.9688	17.6383	18.62	20.7811	18.784	19.7756	19.0753
P04004	VTN	Vitronectin (VN) (S-protein) (Serum-spreading factor) (V75) [Cleaved into: Vitronectin V65 subunit;Vitronectin V10 subunit;Somatomedin-B]	8	8	54.305	25.035	19.5494	17.5702	18.7635	18.4477	19.7226	17.4633	19.582	19.4679	18.9119	17.897	18.6915	19.3863	19.2237	19.7595	19.6761	18.7475	16.6879	18.5052	17.972	18.9959	19.4601	19.5369	19.6005	19.0751	18.4947	18.343	18.1432	19.5802	18.2137	19.1523	19.6845	19.1302
P04275	VWF	von Willebrand factor (vWF) [Cleaved into: von Willebrand antigen 2 (von Willebrand antigen II)]	105	105	309.26	323.31	23.5237	26.4842	26.7501	25.8689	25.6989	25.8698	27.1643	27.2401	24.2458	26.3492	26.7438	27.5464	25.8293	26.6013	26.8392	26.2211	25.0885	25.9465	25.7214	26.3471	26.803	26.1662	26.1207	25.929	26.1654	25.3882	25.9275	25.6871	25.5025	22.8929	27.3101	25.8188

## Sheet: Supplementary Table S2
Table S2
	EXOCARTA PROTEOMICS VESICLEPEDIA	PROTEOMICS VESICLEPEDIA	EXOCARTA VESICLEPEDIA	EXOCARTA PROTEOMICS	VESICLEPEDIA	PROTEOMICS	EXOCARTA
total	27	12	289	70	971	48	1479
Names	A2M	APOC1	A1BG	APOL1	37135	APOM	37500
	ACTG1	APOC2	ACAT1	CFH	39326	C4B;C4B_2	A2ML1
	AGT	APOC3	ACAT2	F11	AADAC	CFP	AASDHPPT
	ALB	APOC4	ACE	F5	AAMP	COLEC11	ABCA7
	AMBP	APOF	ACLY	FCGBP	AANAT	ERN1	ABCB1
	APCS	APOH	ACO1	FCN3	AARS	F8	ABCB11
	APOA1	C1QA	ACP1	FGA	ABAT	HBA1;HBA2	ABCB6
	APOA4	C1S	ACP2	FGB	ABCA1	IGHV1-18	ABCC11
	APOB	CAT	ACPP	FGG	ABCA2	IGHV3-15	ABCC9
	APOD	EPB42	ACTA1	FN1	ABCA3	IGHV3-23	ABCG2
	APOE	SERPINC1	ACTA2	GAPDH	ABCA4	IGHV3-35	ABHD14B
	C1QB	VCAN	ACTB	HBB	ABCB7	IGHV3-49	ABI1
	C1QC		ACTC1	HBD	ABCC2	IGHV3-64D	ACAA2
	C1R		ACTG2	HP	ABCC6	IGHV3-7	ACE2
	C3		ACTL6A	HPR	ABCD1	IGHV3-72	ACOT11
	C4A		ACTN1	HPX	ABCD2	IGHV3-74	ACOT7
	C4BPA		ACTN2	HRG	ABCF1	IGHV4-38-2	ACSL3
	C4BPB		ACTN4	IGHA1	ABL1	IGHV5-51	ACSL4
	CD5L		ACY1	IGHA2	ABL2	IGHV6-1	ACSM1
	CLU		ADAM10	IGHG1	ABO	IGKV1-16	Actb
	COL6A1		ADCY1	IGHG2	ABP1	IGKV1-17	ACTBL2
	COL6A2		ADH5	IGHG3	ABR	IGKV1-27	ACTR1A
	COL6A3		ADH6	IGHM	ACAA1	IGKV1-33	ACTR1B
	CPN2		ADK	IGKC	ACACA	IGKV1-6	ACTR2
	DSP		ADSL	IGKV1-5	ACACB	IGKV2D-28	ACTR3
	SERPINA3		AEBP1	IGKV2-24	ACADL	IGKV2D-30	ACY3
	SERPING1		AHCY	IGKV3-20	ACADM	IGKV3-11	ADAMTS3
			AHSG	IGKV4-1	ACADS	IGKV3-15	ADGRG2
			AK1	IGLC2	ACADSB	IGLL5	ADGRV1
			AKR1B1	IGLV2-11	ACADVL	IGLV1-47	ADIRF
			ALAD	JCHAIN	ACAN	IGLV1-51	AGR2
			ALCAM	JUP	ACHE	IGLV3-10	AGR3
			ALDH1A1	KNG1	ACO2	IGLV3-9	AGRN
			ALDH2	KRT1	ACOX1	ITIH1	AHCTF1
			ALDH3B1	KRT10	ACP5	ITIH2	AHNAK
			ALDH9A1	KRT16	ACR	LTBP1	AHSA1
			ALDOA	KRT17	ACRV1	OIT3	AIF1L
			ALDOB	KRT2	ACTN3	ORM2	AKAP9
			ALDOC	KRT5	ACVR1	PF4	AKR1A1
			ALK	KRT6A	ACVR1B	PLA2G7	AKR1B10
			ALOX12	KRT78	ACVR2A	PRSS1	AKR7A2
			ALPL	KRT9	ACVR2B	PZP	AKR7A3
			ALPP	LBP	ACVRL1	SAA4	ALDH16A1
			AMY1A	LGALS3BP	ACYP1	SPTA1	ALDH1L1
			AMY1B	LPA	ACYP2	SPTB	ALDH8A1
			AMY1C	LRP1	ADA	SSC5D	ALYREF
			AMY2A	MASP1	ADAM8	SVEP1	AMN
			ANGPT1	MBL2	ADAR	TNC	ANGPTL1
			ANPEP	MMRN1	ADARB1		ANGPTL2
			ANXA1	MSN	ADARB2		ANGPTL4
			ANXA11	PCYOX1	ADCY2		ANKFY1
			ANXA13	PIGR	ADCY3		ANO1
			ANXA2	PIP	ADCY5		ANO6
			ANXA2P2	PON1	ADCY6		ANXA8
			ANXA3	PRDX2	ADCY7		AP1M1
			ANXA4	PRG4	ADCY8		AP4M1
			ANXA5	PROS1	ADCY9		APPL1
			ANXA6	RAP1B	ADCYAP1		APPL2
			ANXA7	RELN	ADCYAP1R1		ARFIP1
			AOX1	S100A8	ADD1		ARHGAP23
			AP2A1	SDCBP	ADD2		ARHGEF12
			AP2A2	SERPINA1	ADD3		ARL15
			AP2M1	SLC2A1	ADH1A		ARL6
			APAF1	SLC4A1	ADH1B		ARL8A
			APLP2	STOM	ADH1C		ARL8B
			APOA2	TF	ADH4		ARMC3
			APP	TFRC	ADH7		ARMC9
			APRT	THBS1	ADM		ARPC1A
			AQP1	VTN	ADORA1		ARPC2
			AQP2	VWF	ADORA2A		ARPC3
			AQP5		ADORA2B		ARPC4
			ARF1		ADORA3		ARPC5
			ARF3		ADPRH		ARPC5L
			ARF4		ADRA1A		ARRDC1
			ARF5		ADRA1B		ATAD2
			ARF6		ADRA1D		ATP5L
			ARHGAP1		ADRA2A		ATP6AP2
			ARHGDIA		ADRA2B		ATP6V0A4
			ARHGDIB		ADRA2C		ATP6V0D1
			ARL3		ADRB1		ATP6V0D2
			ARSE		ADRB2		ATP6V1C2
			ARSF		ADRB3		ATP6V1D
			ARVCF		ADRBK1		ATP6V1F
			ASAH1		ADRBK2		ATP6V1G1
			ASL		ADSS		ATP6V1H
			ASNA1		AES		ATRN
			ASNS		AFM		B3GAT3
			ASS1		AFP		B4GALT1
			ATIC		AGA		B4GALT3
			ATP1A1		AGER		BAIAP2
			ATP1A2		AGL		BAIAP2L1
			ATP1A3		AHR		BASP1
			ATP1B1		AIF1		BAZ1B
			ATP1B3		AIM1		BBOX1
			ATP2B1		AIRE		BCAM
			ATP2B4		AK2		BCL2L12
			ATP4A		AK4		BDH2
			ATP5A1		AKR1C1		BEND7
			ATP5B		AKR1C2		BHLHB9
			ATP5I		AKR1C4		BHMT2
			ATP5O		AKT1		BLOC1S5
			ATP6AP1		AKT2		BPIFA2
			ATP6V0A1		ALAS1		BPIFB1
			ATP6V0C		ALAS2		BRI3BP
			ATP6V1A		ALDH1A3		BROX
			ATP6V1B1		ALDH1B1		BTG2
			ATP6V1B2		ALDH3A1		BUB3
			ATP6V1C1		ALDH3A2		C11orf52
			ATP6V1E1		ALDH7A1		C11orf54
			AZGP1		ALDOAP2		C16orf89
			AZU1		ALOX12B		C17orf80
			B2M		ALOX12P2		C19orf18
			BCR		ALOX15		C1GALT1C1
			BGN		ALOX15B		C1orf116
			BHMT		ALOX5		C1QTNF1
			BLMH		ALOX5AP		C1QTNF3
			BLVRA		ALPI		C2orf16
			BLVRB		ALPPL2		C5orf46
			BMP3		ALX3		CAB39
			BPI		AMD1		CAB39L
			BSG		AMELX		CAND1
			BST2		AMFR		CAP1
			BTG1		AMH		CAPN7
			BTN1A1		AMPD2		CC2D1A
			C4B		AMPD3		CCDC105
			C5		AMPH		CCDC132
			C9		AMY2B		CCL28
			CA2		ANG		CCPG1
			CA4		ANK1		CCT2
			CA6		ANK2		CCT3
			CACNA2D1		ANK3		CCT4
			CAD		ANXA2P1		CCT5
			CALB1		ANXA2P3		CCT7
			CALM1		ANXA8L2		CCT8
			CALM2		AOC2		CD163L1
			CALM3		AP1B1		CD24
			CALML3		AP1G1		CD274
			CALR		AP1S1		CD2AP
			CAMK4		AP2B1		CD46
			CAMP		AP2S1		CD82
			CANX		AP3S1		CDC42BPA
			CAPG		APBA1		CDC42BPB
			CAPN1		APC		CDC42P6
			CAPN2		APEH		CDHR2
			CAPN5		APEX1		CDHR5
			CAPNS1		APLP1		CDK5RAP2
			CAPS		AQP3		CEMIP
			CAPZA1		AQP6		CEP250
			CAPZA2		AQP7		CES3
			CAPZB		AQP9		CFAP20
			CAV1		AR		CFAP70
			CBR1		ARAF		CFHR3
			CBR3		ARCN1		CFI
			CCT6A		AREG		CHCHD3
			CD14		ARG1		CHID1
			CD2		ARG2		CHMP1A
			CD247		ARHGAP4		CHMP1B
			CD36		ARHGAP5		CHMP2A
			CD37		ARHGAP6		CHMP2B
			CD40		ARID3A		CHMP3
			CD44		ARL1		CHMP4B
			CD53		ARL2		CHMP5
			CD55		ARL4D		CHMP6
			CD59		ARNT		CHP1
			CD63		ARNTL		CHRDL2
			CD70		ARR3		CHST1
			CD80		ARRB1		CHST14
			CD81		ARRB2		CIB1
			CD86		ARSA		CKAP4
			CD9		ARSB		CLASP1
			CDC42		ARSD		CLCA4
			CDH1		ART3		CLDN5
			CDH17		ART4		CLIC3
			CDK1		ASCL1		CLIC4
			CEACAM1		ASCL2		CLIC5
			CEACAM5		ASGR1		CLIC6
			CEL		ASIC1		CLIP2
			CETP		ASIC2		CLRN3
			CFD		ASPA		CLSTN1
			CFL1		ASPH		CLTCL1
			CFL2		ASTN1		CMBL
			CKB		ATF1		CMPK1
			CLDN3		ATF2		CNDP2
			CLDN4		ATF3		CNKSR2
			CLDN7		ATF4		CNTLN
			CLIC1		ATF6B		COASY
			CLTC		ATM		COBLL1
			CNP		ATN1		COL18A1
			COL12A1		ATOH1		COLEC10
			COL15A1		ATOX1		COLGALT1
			COMT		ATP12A		COPB2
			COPA		ATP1A4		COPS8
			COPB1		ATP1B2		CORO1B
			COX4I1		ATP2A1		CORO1C
			COX5B		ATP2A2		COTL1
			CP		ATP2A3		CPNE3
			CPD		ATP2B2		CPNE5
			CR1		ATP2B3		CPNE8
			CRABP2		ATP4B		CPVL
			CRK		ATP5C1		CRB2
			CRYAB		ATP5D		CRB3
			CRYM		ATP5E		CREB5
			CRYZ		ATP5F1		CRISPLD1
			CS		ATP5G1		CRNN
			CSE1L		ATP5G2		CROCC
			CSK		ATP5G3		CRTC2
			CSN1S1		ATP5J		CRYL1
			CSN2		ATP6V0B		CTDSPL
			CSN3		ATP6V1G2		CTSA
			CSPG4		ATP7A		CUBN
			CSRP1		ATP7B		CUL3
			CST3		ATR		CUL4B
			CST4		ATRX		CUTA
			CST5		AUH		CUX2
			CSTB		AUP1		CXCR4
			CTH		AVPR2		CYB5R1
			CTNNA1		AXL		CYBRD1
			CTNNB1		BAAT		CYFIP1
			CTNND1		BAD		CYFIP2
			CTNS		BAG1		CYSRT1
			CTSB		BAGE		CYSTM1
			CTSC		BAI1		DBNL
			CTSD		BAI2		DCD
			CTSG		BAI3		DCTN2
			CTTN		BAK1		DCXR
			DAG1		BAK1P1		DDAH1
			DARS		BARD1		DDAH2
			DDB1		BAX		DDX19A
			DDC		BBS1		DDX19B
			DDR1		BBS2		DDX21
			DDT		BBS4		DDX23
			DDX3X		BCAT1		DDX39B
			DDX5		BCAT2		DEFA1B
			DEFA1		BCHE		DERA
			DEFA3		BCKDHA		DHX34
			DHX9		BCKDHB		DIP2A
			DLD		BCL2		DIP2B
			DMBT1		BCL2A1		DIP2C
			DNAH8		BCL2L1		DNAH7
			DNM2		BCL2L2		DNAJA1
			DPEP1		BCL3		DNAJA2
			DPP4		BCL6		DNAJB1
			DPYS		BCL7A		DNAJB9
			DPYSL2		BCL9		DNAJC13
			DSC2		BCS1L		DNAJC3
			DSG2		BDH1		DNAJC7
			DSG3		BDKRB1		DNPH1
			DYNC1H1		BDKRB2		DOPEY2
			ECE1		BDNF		DSTN
			ECM1		BFSP1		DUOX2
			EEF1A1		BGLAP		DUSP26
			EEF1A2		BICD1		DYNC2H1
			EEF1D		BID		DYSF
			EEF1G		BIK		EDIL3
			EEF2		BIN1		EEA1
			EFNB1		BIRC2		EEF1A1P5
			EGF		BIRC3		EFEMP1
			EGFR		BIRC5		EFEMP2
			EIF4A1		BLK		EHD1
			EIF4A2		BLM		EHD2
			EIF4G1		BMI1		EHD3
			EIF5A		BMP1		EHD4
			ELANE		BMP2		EIF3A
			ENO1		BMP4		EIF3B
			ENO2		BMP6		EIF3C
			ENO3		BMP7		EIF3H
			ENPEP		BMP8B		EIF3I
			EPHA2		BMPR1A		EIF3L
			FASLG		BMPR1B		EIF4A3
			FXYD2		BMPR2		EIF4H
			MEGF8		BMX		EIF6
			NQO1		BNC1		EML5
			PARP4		BNIP1		ENPP3
			PLIN2		BNIP2		ENPP4
			PTTG1IP		BNIP3		ENPP6
			RHOA		BNIP3L		EPCAM
			RHOB		BOK		EPHA5
			RHOC		BPGM		EPHB1
			RHOG		BPHL		EPHB2
			SCARB2		BRAF		EPHB3
			SERPINB1		BRCA1		EPHB4
			SHROOM2		BRCA2		EPHX2
			SLC25A4		BRDT		EPN3
			SLC25A5		BRS3		EPPK1
			SLC25A6		BST1		EPRS
			SLC29A1		BTD		EPS8
			TOR1A		BTF3		EPS8L1
			TPP1		BTF3P11		EPS8L2
			TSPO		BTK		EPS8L3
					BUB1		ERAP1
					BUB1B		ERBB2
					BYSL		ERMN
					C11orf10		ERO1L
					C11orf2		ERP44
					C11orf9		ESD
					C16orf3		ETFA
					C1QBP		EVPL
					C2		EXOC4
					C21orf2		EXT2
					C3AR1		EYS
					C5AR1		EZR
					C6		F11R
					C7		F7
					C8A		FABP1
					C8B		FABP3
					C8G		FAH
					CA1		FAM129A
					CA11		FAM129B
					CA12		FAM151A
					CA3		FAM208B
					CA8		FAM209A
					CA9		FAM20A
					CACNA1A		FAM20C
					CACNA1B		FAM213B
					CACNA1C		FAM3B
					CACNA1D		FAM49B
					CACNA1E		FAM65A
					CACNA1F		FASN
					CACNA1S		FAT1
					CACNB1		FAT2
					CACNB2		FBL
					CACNB3		FBP1
					CACNB4		FBP2
					CALB2		FCN1
					CALCA		FCN2
					CALCB		FCRLA
					CALCR		FDPS
					CALD1		FGL2
					CALU		FIGNL1
					CAMK2A		FKBP1A
					CAMK2B		FKBP4
					CAMK2D		FKBP5
					CAMK2G		FLNA
					CAMLG		FLNB
					CAPN3		FLNC
					CAPN6		FLOT1
					CARS		Flot2
					CASP1		FLOT2
					CASP10		FOLH1
					CASP2		FOLR1
					CASP3		FRK
					CASP4		FSCN1
					CASP5		FTCD
					CASP6		FTH1
					CASP7		FTL
					CASP8		FTLP3
					CASP9		FUCA1
					CASR		FURIN
					CAST		FUS
					CAV2		FUT2
					CAV3		FUT3
					CBFA2T3		FUT6
					CBFB		FUT8
					CBL		FUZ
					CBLB		FXYD3
					CBLN1		G6PD
					CBS		GAA
					CCBL1		GABRB2
					CCIN		GAL3ST4
					CCNA2		GALK1
					CCNB1		GALM
					CCNC		GALNT4
					CCND1		GANAB
					CCND2		GARS
					CCND3		GATSL3
					CCNE1		GBE1
					CCNF		GBP6
					CCNG1		GCA
					CCNG2		GCN1L1
					CCNH		GCNT2
					CCNT1		GCNT3
					CCNT2		GDF2
					CCR1		GDI2
					CCR3		GDPD3
					CCR4		GEMIN4
					CCR5		GFPT1
					CCR6		GFRA1
					CCR7		GGCT
					CD151		GGH
					CD19		GGT1
					CD1A		GHITM
					CD1B		GIPC1
					CD1C		GIPC2
					CD22		GK2
					CD27		GLB1
					CD28		GLG1
					CD33		GLIPR2
					CD34		GLO1
					CD38		GLRX
					CD3D		GLUD1
					CD3E		GLUL
					CD3G		GM2A
					CD4		GMDS
					CD40LG		GNA11
					CD47		GNA13
					CD48		GNAI1
					CD5		GNAI2
					CD58		GNAI3
					CD6		GNAQ
					CD68		GNAS
					CD69		GNB1
					CD7		GNB2
					CD72		GNB2L1
					CD74		GNB3
					CD79A		GNB4
					CD79B		GNB5
					CD8A		GNG12
					CD8B		GNG5
					CD97		GNG7
					CDA		GNPDA1
					CDC20		GNPTG
					CDC25A		GOLGA7
					CDC25B		GOT1
					CDC25C		GPA33
					CDC27		GPC1
					CDC34		GPC4
					CDC5L		GPD1
					CDC6		GPI
					CDH10		GPM6A
					CDH11		GPR155
					CDH13		GPRC5A
					CDH15		GPRC5B
					CDH16		GPRC5C
					CDH18		GPT
					CDH2		GPX3
					CDH3		GPX4
					CDH4		GRB2
					CDH5		GRHPR
					CDH6		GRID1
					CDH7		GRIN1
					CDH8		GSN
					CDH9		GSR
					CDK11B		GSS
					CDK2		GSTA1
					CDK3		GSTA2
					CDK4		GSTA3
					CDK5		GSTCD
					CDK6		GSTK1
					CDK7		GSTM2
					CDK8		GSTM3
					CDK9		GSTO1
					CDKN1A		GSTO2
					CDKN1B		GSTP1
					CDKN1C		GUSB
					CDKN2A		H1FOO
					CDKN2B		H2AFJ
					CDKN2C		H2AFV
					CDKN2D		H2AFY
					CDKN3		H2AFY2
					CDO1		H3F3A
					CDR2		H3F3B
					CDS1		HADHA
					CDSN		HAPLN3
					CDX2		HAUS5
					CEACAM3		HBA1
					CEACAM7		HBA2
					CEACAM8		HBS1L
					CEBPA		HCN3
					CEBPB		HDHD2
					CEBPD		HEBP1
					CEBPE		HEBP2
					CEBPG		HECTD4
					CELA1		HEPH
					CELSR2		HGD
					CELSR3		HGS
					CENPA		HINT1
					CENPB		HIST1H1B
					CENPC1		HIST1H2AB
					CENPE		HIST1H2AD
					CENPF		HIST1H2AE
					CES1		HIST1H2AJ
					CETN2		HIST1H2AK
					CETN3		HIST1H2BA
					CFB		HIST1H2BB
					CFTR		HIST1H2BC
					CGB		HIST1H2BE
					CHAT		HIST1H2BF
					CHD1		HIST1H2BG
					CHD2		HIST1H2BI
					CHD3		HIST1H4A
					CHD4		HIST1H4B
					CHEK1		HIST1H4C
					CHGA		HIST1H4D
					CHGB		HIST1H4E
					CHI3L1		HIST1H4F
					CHI3L2		HIST1H4G
					CHIT1		HIST1H4H
					CHKA		HIST1H4I
					CHKB		HIST1H4J
					CHM		HIST1H4K
					CHML		HIST1H4L
					CHN1		HIST2H2AA3
					CHN2		HIST2H2AA4
					CHRM1		HIST2H2AB
					CHRM2		HIST2H2AC
					CHRM4		HIST2H2BC
					CHRNA3		HIST2H2BE
					CHRNA4		HIST2H2BF
					CHRNA5		HIST2H3A
					CHRNA7		HIST2H3C
					CHRNB1		HIST2H3D
					CHRNB2		HIST2H4A
					CHRNB3		HIST2H4B
					CHRNG		HIST3H2A
					CHUK		HIST4H4
					CIDEA		HLA-A
					CIRBP		HLA-B
					CKM		HLA-C
					CKMT1B		HLA-DMB
					CKMT2		HLA-DQB1
					CKS1B		HLA-DRA
					CKS2		HLA-DRB1
					CLC		HLA-DRB5
					CLCA1		HLA-E
					CLCN1		HLA-G
					CLCN2		HLA-H
					CLCN3		HNMT
					CLCN4		HNRNPA2B1
					CLCN5		HNRNPF
					CLCN6		HNRNPH2
					CLCN7		HNRNPK
					CLCNKA		HNRNPL
					CLGN		HPCAL1
					CLIC2		HPD
					CLK1		HPGD
					CLK2		HRAS
					CLK3		HRNR
					CLN3		HRSP12
					CLN5		HSD17B10
					CLNS1A		HSD17B4
					CLPS		HSP90AA1
					CLPTM1		HSP90AA2P
					CLTA		HSP90AA4P
					CLTB		HSP90AB1
					CNGA1		HSP90AB2P
					CNGA2		HSP90AB3P
					CNGB1		HSP90AB6P
					CNN1		HSP90B1
					CNN2		HSPA12A
					CNN3		HSPA13
					CNR1		HSPA1A
					CNR2		HSPA1B
					CNTF		HSPA1L
					CNTFR		HSPA2
					CNTN1		HSPA4
					COCH		HSPA5
					COL10A1		HSPA6
					COL11A1		HSPA7
					COL11A2		HSPA8
					COL13A1		HSPA9
					COL16A1		HSPB1
					COL17A1		HSPB8
					COL19A1		HSPD1
					COL1A1		HSPE1
					COL1A2		HSPG2
					COL2A1		HTATIP2
					COL3A1		HTRA1
					COL4A1		HUWE1
					COL4A2		HYOU1
					COL4A3		IARS
					COL4A4		ICAM1
					COL4A5		IDH1
					COL4A6		IFITM1
					COL5A1		IFITM2
					COL5A2		IFITM3
					COL7A1		IGF2R
					COL8A1		IGFALS
					COL8A2		IGH
					COL9A1		IGHG4
					COL9A2		IGHV4-31
					COL9A3		IGK
					COMP		IGKV3D-15
					CORT		IGL
					COX10		IGLC1
					COX11		IGLC3
					COX15		IGLV1-44
					COX6A1		IGSF3
					COX6A2		IGSF8
					COX6B1		IKZF5
					COX6C		IL1RN
					COX7A2		IMPDH2
					COX7B		INADL
					COX7C		IQCG
					COX8A		IQGAP1
					CPA1		IQGAP2
					CPA3		IRF6
					CPB1		IST1
					CPB2		ITGA1
					CPE		ITGA2
					CPM		ITGA2B
					CPN1		ITGA3
					CPOX		ITGA4
					CPS1		ITGA6
					CPT1A		ITGAV
					CPT1B		ITGB1
					CPT2		ITGB2
					CR2		ITGB4
					CRABP1		ITGB8
					CRAT		ITIH4
					CREB1		ITLN1
					CREBBP		ITM2B
					CREBL2		ITM2C
					CREM		ITSN2
					CRHR1		IVL
					CRHR2		JADE2
					CRIP1		KALRN
					CRIP2		KCNG2
					CRISP1		KHK
					CRKL		KIAA1324
					CRMP1		KIF12
					CRP		KIF15
					CRY1		KIF18B
					CRY2		KIF3A
					CRYAA		KIF3B
					CRYBA1		KIF9
					CRYBA2		KIFC3
					CRYBA4		KL
					CRYBB1		KLK1
					CRYBB2		KPNB1
					CRYBB3		KPRP
					CRYGB		KRAS
					CRYGD		KRT12
					CRYGS		KRT13
					CSF1		KRT14
					CSF1R		KRT15
					CSF2		KRT18
					CSF2RA		KRT19
					CSF3		KRT20
					CSF3R		KRT24
					CSH1		KRT25
					CSNK1A1		KRT27
					CSNK1D		KRT28
					CSNK1E		KRT3
					CSNK1G2		KRT4
					CSNK1G3		KRT6B
					CSNK2A1		KRT6C
					CSNK2A2		KRT7
					CSNK2B		KRT73
					CSRP2		KRT75
					CST1		KRT76
					CST6		KRT77
					CSTA		KRT79
					CSTF1		KRT8
					CSTF2		L1CAM
					CSTF3		LAMA3
					CTAG1B		LAMA4
					CTBP1		LAMA5
					CTBP2		LAMB2
					CTBS		LAMB3
					CTF1		LAMC1
					CTGF		LAMC2
					CTLA4		LAMP1
					CTNNA2		LAMP2
					CTNND2		LAMTOR1
					CTPS1		LAMTOR3
					CTRL		LAP3
					CTSH		LCN2
					CTSK		LCP1
					CTSL1		LDHA
					CTSL2		LDHB
					CTSO		LFNG
					CTSS		LGALS1
					CTSZ		LGALS3
					CUX1		LGALS4
					CX3CR1		LGALS7
					CXADR		LGALS7B
					CXCR5		LHFPL2
					CYB561		LIMA1
					CYB5A		LIN7A
					CYB5R3		LIN7C
					CYBA		LMAN1
					CYBB		LMAN2
					CYC1		LOC100499484-C9ORF174
					CYLC2		LOC128192
					CYLD		LOC440786
					CYP11B1		LOC441241
					CYP17A1		LOC442497
					CYP19A1		LOC81691
					CYP1A1		LOXL4
					CYP1A2		LPL
					CYP24A1		LPO
					CYP26A1		LRP1B
					CYP27A1		LRP2
					CYP27B1		LRP4
					CYP2A13		LRPPRC
					CYP2B6		LRRC15
					CYP2C9		LRRC16A
					CYP2D6		LRRC26
					CYP2E1		LRRC57
					CYP2F1		LRRK2
					CYP2J2		LRSAM1
					CYP3A5		LSR
					CYP3A7		LTA4H
					CYP4A11		LTBP3
					CYP51A1		LTF
					CYP8B1		LYPLA2
					DAB1		LYZ
					DAB2		MAGI3
					DAD1		MAL2
					DAO		MAN1A1
					DAP		MAN1A2
					DAPK1		MAN2A1
					DAPK3		MAP4K4
					DAXX		MAP7
					DBH		MARCKS
					DBI		MARCKSL1
					DBN1		MARS
					DBP		MARVELD2
					DBT		MASP2
					DCC		MBD5
					DCK		MCAM
					DCN		MDH1
					DCT		MDH2
					DCTD		MEP1A
					DCTN1		MEST
					DCX		METRNL
					DDB2		MFGE8
					DDIT3		MFI2
					DDOST		MGAM
					DDX1		MGAT1
					DDX10		MGAT4A
					DDX11		MGP
					DDX6		MGRN1
					DECR1		MID2
					DEFA5		MIF
					DEFB1		MIF-AS1
					DES		MINK1
					DFFA		MITD1
					DFFB		MLANA
					DFNA5		MLLT3
					DGKA		MLLT4
					DGKB		MME
					DGKG		MMP24
					DGKQ		MMP25
					DGUOK		MMP7
					DHCR24		MMRN2
					DHCR7		MNDA
					DHFR		MOB1A
					DHODH		MOB1B
					DHPS		MOGS
					DHX15		MPO
					DHX8		MPP5
					DIAPH1		MPST
					DIAPH2		MPZL2
					DIO2		MSH6
					DIO3		MSRA
					DKC1		MTAP
					DLAT		MTCH2
					DLG1		MTHFD1
					DLG2		MUC1
					DLG3		MUC13
					DLG4		MUC16
					DLST		MUC4
					DLSTP1		MUC5AC
					DLX1		MUC7
					DLX3		MUM1L1
					DLX4		MVB12A
					DMD		MVB12B
					DMPK		MVP
					DMRT1		MX1
					DMWD		MXRA5
					DMXL1		MXRA8
					DNA2		MYADM
					DNAH5		MYH10
					DNAH6		MYH11
					DNAH9		MYH13
					DNASE1		MYH14
					DNASE1L1		MYH3
					DNASE1L3		MYH8
					DNASE2		MYH9
					DNM1		MYL12B
					DNMT1		MYL6
					DNMT3A		MYL6B
					DNMT3B		MYO15A
					DNTT		MYO1B
					DOCK1		MYO1C
					DOCK2		MYO1D
					DOCK3		MYO5B
					DOK1		MYO6
					DOM3Z		MYOF
					DPAGT1		N4BP2L2
					DPH1		NAA16
					DPH2		NAA50
					DPP6		NAGK
					DPT		NAGLU
					DPYD		NAMPT
					DPYSL3		NAPA
					DR1		NAPEPLD
					DRD4		NAPG
					DRD5		NAPRT
					DRG2		NAPSA
					DRP2		NARS
					DSC1		NBR1
					DSC3		NCALD
					DSCAM		NCCRP1
					DSG1		NCKAP1
					DSPP		NCSTN
					DST		NDRG1
					DTNA		NDRG2
					DTNB		NDRG3
					DTYMK		NEB
					DUSP1		NEBL
					DUSP2		NEDD4
					DUSP3		NEDD4L
					DUSP4		NEU1
					DUSP5		NID1
					DUSP6		NIN
					DUSP7		NIPBL
					DUSP8		NIT2
					DUSP9		NKX6-1
					DUT		NME1
					DVL2		NME1-NME2
					DVL3		NME2
					DYNC1I1		NONO
					DYNC1I2		NOTCH1
					DYNC1LI2		NOX3
					DYRK1A		NPC1
					E2F1		NPEPPS
					E2F2		NPHS1
					E2F3		NPHS2
					E2F4		NPM1
					E2F5		NPNT
					E2F6		NQO2
					E4F1		NRAS
					ECH1		NRF1
					ECHS1		NT5C
					ECI1		NT5E
					ECM2		NUCB1
					ECT2		NUCB2
					EDA		NUDT5
					EDN1		NUDT9
					EDN2		NUTF2
					EDN3		NXPE4
					EDNRA		OLA1
					EDNRB		OLFM4
					EEF1B2		OPTN
					EFNA1		OR11L1
					EFNA3		OR2A4
					EFNA4		OS9
					EFNA5		OSBPL1A
					EFNB2		OTUB1
					EFNB3		OXSR1
					EGR1		P2RX4
					EGR2		P3H1
					EGR4		P4HB
					EHHADH		PACSIN2
					EIF1AX		PACSIN3
					EIF2B1		PADI2
					EIF2D		PAFAH1B1
					EIF2S1		PAFAH1B2
					EIF2S3		PAGE2
					EIF4B		PAM
					EIF4E		PARD6B
					EIF4EBP1		PARK7
					EIF4EBP2		PBLD
					EIF4G2		PCBD1
					EIF5		PCBP1
					ELAVL1		PCDHGB5
					ELAVL2		PCK1
					ELAVL3		PCNA
					ELAVL4		PCSK9
					ELF1		PDCD10
					ELF2		PDCD2
					ELF3		PDCD6
					ELF4		PDCD6IP
					ELF5		PDDC1
					ELK1		PDE8A
					ELK3		PDGFC
					ELK4		PDIA2
					ELN		PDIA3
					EMD		PDIA4
					EML1		PDLIM7
					EMP1		PDXK
					EMP2		PDZK1
					EMP3		PDZK1IP1
					EMR1		PEBP1
					EMX1		PEF1
					EN1		PEPD
					EN2		PFKL
					ENDOG		PFKP
					ENG		PFN1
					ENSA		PFN2
					ENTPD1		PGAM1
					ENTPD2		PGD
					ENTPD3		PGK1
					ENTPD6		PGLS
					EP300		PGLYRP1
					EPAS1		PGM1
					EPB41		PHB
					EPB41L1		PHB2
					EPB41L2		PHGDH
					EPB49		PHPT1
					ERC2-IT1		PIK3C2A
					ERCC8		PIK3C2B
					FAS		PIP4K2C
					FMNL1		PKD1
					FOXL2		PKD1L3
					FOXN3		PKD2
					GADD45A		PKHD1
					GPR183		PKLR
					HAPLN1		PKM
					HBEGF		PKN2
					HCN2		PKP3
					His3.3A		PLAU
					His3.3B		PLCB1
					JAG1		PLCD1
					KIF1A		PLD3
					KLF5		PLEC
					KLF6		PLEKHA1
					KLF9		PLEKHA7
					KLK3		PLEKHB2
					KRIT1		PLG
					LPAR1		PLOD1
					LRBA		PLOD2
					LTB4R		PLOD3
					LYST		PLS1
					MAP3K8		PLSCR1
					MAPK14		PLSCR3
					MARK2		PLTP
					MEGF6		PLVAP
					MEGF9		PLXNA1
					MPPED1		PLXNB2
					MRPL49		PM20D1
					MS4A1		PMEL
					NAT1		PMVK
					NAT2		PNP
					NCAN		PODXL
					NKX2-5		POFUT2
					NKX3-2		PON3
					NUDT2		POTEE
					OSGIN2		POTEF
					PARP1		POTEI
					PHC1		POTEKP
					PHC2		POTEM
					PHOX2A		PPAP2A
					PLK3		PPARG
					POLR3D		PPFIA2
					PRDM1		PPIA
					RCAN1		PPIB
					RCC1		PPL
					RERE		PPM1L
					RHOH		PPP1CA
					RND3		PPP1CB
					RUNX1		PPP1R7
					RUNX1T1		PPP2R1A
					RUNX2		PPP2R1B
					RUNX3		PRCP
					S1PR1		PRDX1
					SARDH		PRDX3
					SCARB1		PRDX4
					SERPINA6		PRDX5
					SERPINH1		PRDX6
					SIGLEC6		PRELP
					SLC25A10		PRKAR2A
					SLC25A20		PRKCA
					SLC26A2		PRKCD
					SLC26A3		PRKCH
					SLC31A1		PRKCI
					SLC31A2		PRKCZ
					TBCB		PRKDC
					TIMM8A		PRKRIP1
					TMEM50B		PRNP
					TNFRSF17		PROM1
					TNFRSF8		PROM2
					TRIM23		PROZ
					TSC22D3		PRR27
					TYMP		PRRC2A
					XIAP		PRSS23
					ZFHX3		PRSS8
					ZFP36L1		PRTN3
					ZNHIT2		PSAP
							PSAT1
							PSCA
							PSMA1
							PSMA2
							PSMA3
							PSMA4
							PSMA5
							PSMB1
							PSMB2
							PSMB3
							PSMB4
							PSMB5
							PSMB6
							PSMC2
							PSMC4
							PSMC5
							PSMC6
							PSMD11
							PSMD12
							PSMD13
							PSMD2
							PSMD3
							PSME2
							PSME3
							PTBP1
							PTER
							PTGFRN
							PTGR1
							PTP4A2
							PTPN13
							PTPN23
							PTPN6
							PTPRC
							PTPRF
							PTPRJ
							PTPRO
							PTRF
							PTX3
							PYGB
							PYGL
							QDPR
							QPCT
							QPRT
							QSOX1
							RAB10
							RAB11A
							RAB11B
							RAB13
							RAB14
							RAB15
							RAB17
							RAB19
							RAB1A
							RAB1B
							RAB21
							RAB22A
							RAB25
							RAB27A
							RAB27B
							RAB29
							RAB2A
							RAB33B
							RAB34
							RAB35
							RAB3B
							RAB3D
							RAB3GAP1
							RAB43
							RAB4B
							RAB5A
							RAB5B
							RAB5C
							RAB6A
							RAB6B
							RAB7A
							RAB8A
							RAB8B
							RAC1
							RAC3
							RACGAP1
							RALA
							RALB
							RAN
							RANP1
							RAP1A
							RAP1BL
							RAP1GDS1
							RAP2A
							RAP2B
							RAP2C
							RAPGEF3
							RARRES1
							RARS
							RBL2
							RBM3
							RBP4
							RBP5
							RCC2
							RDX
							REG4
							RENBP
							RFC1
							RHCG
							RHEB
							RHOF
							RNASE2
							RNASE7
							RNF11
							RNF213
							RNH1
							RNPEP
							ROBO2
							ROCK2
							RP2
							RPL10
							RPL10A
							RPL10AP6
							RPL12
							RPL15
							RPL23AP32
							RPL6
							RPL8
							RPLP0
							RPLP0P6
							RPLP1
							RPLP2
							RPN1
							RPS11
							RPS13
							RPS14
							RPS15A
							RPS16
							RPS18
							RPS20
							RPS21
							RPS27A
							RPS3
							RPS4X
							RPS4Y1
							RPS4Y2
							RPS7
							RPS8
							RPSA
							RPSAP15
							RPSAP58
							RRAS
							RRAS2
							RREB1
							RTN4
							RUSC2
							RUVBL1
							RUVBL2
							RYR1
							S100A10
							S100A11
							S100A14
							S100A16
							S100A4
							S100A6
							S100A9
							S100P
							SAA1
							SAA2
							SAMM50
							SAT2
							SBSN
							SCEL
							SCFV
							SCGB3A1
							SCIN
							SCN10A
							SCN11A
							SCPEP1
							SCRN2
							SDC1
							SDC4
							SDCBP2
							SDF4
							SEC13
							SEC31A
							SECTM1
							SELENBP1
							SELP
							SEMA3G
							SEPP1
							SERINC1
							SERINC2
							SERINC5
							SERPINA4
							SERPINA5
							SERPINA7
							SERPINB13
							SERPINB3
							SERPINB4
							SERPINB6
							SERPINF1
							SETD4
							SFI1
							SFN
							SFRP1
							SFT2D2
							SH3BGRL
							SH3BGRL3
							SH3BP4
							SHMT1
							SHMT2
							SIAE
							SIRPA
							SLC12A1
							SLC12A2
							SLC12A3
							SLC12A7
							SLC12A9
							SLC13A2
							SLC13A3
							SLC15A2
							SLC16A1
							SLC1A1
							SLC1A5
							SLC20A2
							SLC22A11
							SLC22A12
							SLC22A13
							SLC22A2
							SLC22A5
							SLC22A6
							SLC22A8
							SLC23A1
							SLC25A1
							SLC25A3
							SLC26A11
							SLC26A4
							SLC26A9
							SLC27A2
							SLC2A5
							SLC34A2
							SLC35F6
							SLC36A2
							SLC37A2
							SLC39A5
							SLC3A1
							SLC3A2
							SLC44A1
							SLC44A2
							SLC44A4
							SLC46A3
							SLC4A4
							SLC5A1
							SLC5A10
							SLC5A12
							SLC5A2
							SLC5A5
							SLC5A6
							SLC5A8
							SLC5A9
							SLC6A13
							SLC6A14
							SLC6A19
							SLC7A5
							SLC9A1
							SLC9A3
							SLC9A3R1
							SLC9A3R2
							SLCO4C1
							SLIT2
							SLK
							SLPI
							SMC2
							SMC3
							SMIM22
							SMIM24
							SMO
							SMPDL3B
							SMURF1
							SNAP23
							SNCG
							SND1
							SNF8
							SNRNP200
							SNRPD1
							SNX12
							SNX18
							SNX25
							SNX3
							SNX33
							SNX9
							SOD1
							SOGA1
							SORD
							SORL1
							SORT1
							SPAG9
							SPAST
							SPEN
							SPON2
							SPR
							SPRR3
							SPTAN1
							SPTBN1
							SQSTM1
							SRC
							SRI
							SRPR
							SSBP1
							SSR4
							ST13
							ST3GAL1
							ST3GAL6
							STAMBP
							STAU1
							STIP1
							STK11
							STK24
							STRIP1
							STX3
							STX4
							STXBP1
							STXBP2
							STXBP4
							SUCLA2
							SUCNR1
							SUSD2
							SYNE1
							SYPL1
							TACSTD2
							TAGLN2
							TAOK1
							TARS
							TAX1BP3
							TBC1D10A
							TBC1D21
							TBCA
							TC2N
							TCEB1
							TCP1
							TECTA
							TEKT3
							TGFB1
							TGFBI
							TGFBR3
							TGM1
							TGM2
							TGM3
							TGM4
							THBS2
							THSD4
							THY1
							TIAM2
							TINAGL1
							TJP2
							TKFC
							TKT
							TLN1
							TLR2
							TM7SF3
							TM9SF2
							TMBIM1
							TMED2
							TMEM109
							TMEM192
							TMEM2
							TMEM256
							TMEM27
							TMEM38A
							TMEM52B
							TMEM59
							TMEM63A
							TMPRSS11B
							TMPRSS11D
							TMPRSS2
							TNFSF10
							TNFSF12
							TNFSF13
							TNIK
							TNKS1BP1
							TNPO3
							TOLLIP
							TOM1
							TOM1L2
							TOMM22
							TOR1B
							TOR3A
							TPBG
							TPI1
							TPM1
							TPRG1L
							TRAP1
							TREH
							TRIP10
							TRMT10A
							TSG101
							TSNAXIP1
							TSPAN1
							TSPAN14
							TSPAN15
							TSPAN3
							TSPAN6
							TSPAN8
							TSTA3
							TTC17
							TTN
							TTR
							TTYH3
							TUBA1A
							TUBA1B
							TUBA1C
							TUBA3C
							TUBA3D
							TUBA3E
							TUBA4A
							TUBA4B
							TUBA8
							TUBB
							TUBB2A
							TUBB2B
							TUBB3
							TUBB4A
							TUBB4B
							TUBB6
							TUBB7P
							TUBB8
							TUFM
							TWF2
							TXN
							TXNDC16
							TXNDC17
							TXNDC5
							TXNDC8
							TYRP1
							UACA
							UBA1
							UBA52
							UBAC1
							UBB
							UBC
							UBE2G1
							UBE2N
							UBE2V2
							UBL3
							UBXN6
							UEVLD
							UFC1
							UGDH
							UGGT1
							UGP2
							ULK3
							UMOD
							UPB1
							UPK1A
							UPK1B
							UPK2
							UPK3A
							UQCRC2
							UTRN
							UXS1
							VAMP1
							VAMP3
							VAMP7
							VAMP8
							VAPA
							VASN
							VASP
							VAT1
							VCL
							VCP
							VDAC1
							VDAC3
							VIL1
							VMO1
							VPS13C
							VPS13D
							VPS25
							VPS28
							VPS35
							VPS36
							VPS37B
							VPS37C
							VPS37D
							VPS4A
							VPS4B
							VTA1
							VWA1
							VWA2
							WASL
							WBP2
							WDR1
							WIZ
							WNT5B
							XDH
							XPNPEP2
							XPO1
							XRCC5
							XRCC6
							YES1
							YWHAB
							YWHAE
							YWHAG
							YWHAH
							YWHAQ
							YWHAZ
							ZCCHC11
							ZDHHC1
							ZG16B
							ZMPSTE24
							ZNF114
							ZNF486
							ZNF571
							ZNHIT6

## Sheet: Supplementary Table S3
Table S3
Uniprot	Gene name	Protein names	Mean of Sarcopenic Patients	Mean of Robust Controls	p value		Difference (Log 2Fold Change)	-log10(P value)	Ratio (sarc vs rob)	% Change (sarc vs rob)	Fold Change
P02776	PF4	Platelet factor 4 (PF-4) (C-X-C motif chemokine 4) (Iroplact) (Oncostatin-A) [Cleaved into: Platelet factor 4, short form (Endothelial cell growth inhibitor)]	17.91	22.71	2.3e-10	****	-4.806	9.633	78.8639	21.1361	0.0357478
Q8WWZ8	OIT3	Oncoprotein-induced transcript 3 protein (Liver-specific zona pellucida domain-containing protein)	17.88	19.04	0.002401	**	-1.161	2.62	93.9076	6.09244	0.447202
Q13201	MMRN1	Multimerin-1 (EMILIN-4) (Elastin microfibril interface located protein 4) (Elastin microfibril interfacer 4) (Endothelial cell multimerin) [Cleaved into: Platelet glycoprotein Ia*;155 kDa platelet multimerin (p-155) (p155)]	18.83	20.82	0.014449	*	-1.982	1.84	90.4419	9.55812	0.253139
P48740-2	MASP1	Mannan-binding lectin serine protease 1 (EC 3.4.21.-) (Complement factor MASP-3) (Complement-activating component of Ra-reactive factor) (Mannose-binding lectin-associated serine protease 1) (MASP-1) (Mannose-binding protein-associated serine protease) (Ra-reactive factor serine protease p100) (RaRF) (Serine protease 5) [Cleaved into: Mannan-binding lectin serine protease 1 heavy chain;Mannan-bin…	19.01	19.64	0.042872	*	-0.6268	1.368	96.7923	3.20774	0.647611
P00736	C1R	Complement C1r subcomponent (EC 3.4.21.41) (Complement component 1 subcomponent r) [Cleaved into: Complement C1r subcomponent heavy chain;Complement C1r subcomponent light chain]	22.69	20.86	0.001144	**	1.83	2.941	108.773	8.77277	3.55537
Q4LDE5	SVEP1	Sushi, von Willebrand factor type A, EGF and pentraxin domain-containing protein 1 (CCP module-containing protein 22) (Polydom) (Selectin-like osteoblast-derived protein) (SEL-OB) (Serologically defined breast cancer antigen NY-BR-38)	19.26	17.96	0.003339	**	1.295	2.476	107.238	7.23831	2.45377
P13611-2	VCAN	Versican core protein (Chondroitin sulfate proteoglycan core protein 2) (Chondroitin sulfate proteoglycan 2) (Glial hyaluronate-binding protein) (GHAP) (Large fibroblast proteoglycan) (PG-M)	18.57	17.63	0.013988	*	0.9373	1.854	105.332	5.33182	1.91494
P11277-2	SPTB	Spectrin beta chain, erythrocytic (Beta-I spectrin)	19.1	17.85	0.03672	*	1.243	1.435	107.003	7.0028	2.3669

## Sheet: Supplementary Table S4
Table S4
	ANOVA 2-WAYS				BONFERRONI'S POS HOC
	Source of Variation	% of total variation	P value	P value summary	Bonferroni's multiple comparisons test	Mean Diff	95,00% CI of diff	Summary	Adjusted P Value
PF4	Interaction	1.225	0.217441	ns	Men - Women
	Disease Factor	74.31	1.41108e-10	****	Robust Controls	-0.3366	-1,975 to 1,302	ns	>0,999999999999999
	Sex Factor	2.926	0.0612458	ns	Sarcopenic Patients	-1.571	-3,209 to 0,06733	ns	0.0620494
OIT3	Interaction	0.1066	0.840578	ns	Men - Women
	Disease Factor	26.82	0.00323259	**	Robust Controls	-0.2592	-1,467 to 0,9487	ns	>0,999999999999999
	Sex Factor	0.6878	0.610048	ns	Sarcopenic Patients	-0.1128	-1,321 to 1,095	ns	>0,999999999999999
MMRN1	Interaction	1.615	0.433888	ns	Men - Women
	Disease Factor	18.35	0.0122941	*	Robust Controls	-0.7467	-3,227 to 1,733	ns	0.963338
	Sex Factor	8.321	0.0822438	ns	Sarcopenic Patients	-1.922	-4,402 to 0,5575	ns	0.154004
MASP1	Interaction	1.027	0.56764	ns	Men - Women
	Disease Factor	12.97	0.0492971	*	Robust Controls	0.1736	-0,8479 to 1,195	ns	>0,999999999999999
	Sex Factor	0.000253	0.992822	ns	Sarcopenic Patients	-0.1792	-1,201 to 0,8424	ns	>0,999999999999999
C1R	Interaction	1.336	0.466041	ns	Men - Women
	Disease Factor	30.12	0.00154303	**	Robust Controls	-0.3277	-2,075 to 1,419	ns	>0,999999999999999
	Sex Factor	0.02995	0.912702	ns	Sarcopenic Patients	0.4431	-1,304 to 2,190	ns	>0,999999999999999
SVEP1	Interaction	0.1625	0.805645	ns	Men - Women
	Disease Factor	25.31	0.00438735	**	Robust Controls	-0.3286	-1,729 to 1,071	ns	>0,999999999999999
	Sex Factor	0.7617	0.595038	ns	Sarcopenic Patients	-0.1209	-1,521 to 1,279	ns	>0,999999999999999
VCAN	Interaction	0.003848	0.970897	ns	Men - Women
	Disease Factor	18.51	0.0164242	*	Robust Controls	-0.2928	-1,523 to 0,9371	ns	>0,999999999999999
	Sex Factor	1.976	0.41126	ns	Sarcopenic Patients	-0.3198	-1,550 to 0,9101	ns	>0,999999999999999
SPTB	Interaction	0.02208	0.933118	ns	Men - Women
	Disease Factor	13.74	0.0436821	*	Robust Controls	0.07012	-1,900 to 2,040	ns	>0,999999999999999
	Sex Factor	0.003673	0.972696	ns	Sarcopenic Patients	-0.0295	-2,000 to 1,941	ns	>0,999999999999999

## Sheet: Supplementary Table S5
Table S5
	ANOVA 2-WAYS				BONFERRONI'S POS HOC
	Source of Variation	% of total variation	P value	P value summary	Bonferroni's multiple comparisons test	Mean Diff	95,00% CI of diff	Summary	Adjusted P Value
PF4	Interaction	0.3203	0.810128	ns	Sarcopenic Patients
	Age Factor	0.8736	0.564951	ns	<75 vs. 75-81	0.05682	-0.3673 to 0.4809	ns	>0.999999999999999
	Disease Factor	18.28	6.58419e-06	****	<75 vs. >81	0.01589	-0.3870 to 0.4188	ns	>0.999999999999999
					75-81 vs. >81	-0.04093	-0.2354 to 0.1535	ns	>0.999999999999999
					Robust Controls
					<75 vs. 75-81	0.1562	-0.09153 to 0.4040	ns	0.378012
					<75 vs. >81	0.1544	-0.1911 to 0.4999	ns	0.828069
					75-81 vs. >81	-0.001839	-0.3826 to 0.3789	ns	>0.999999999999999
C1R	Interaction	0.6698	0.813942	ns	Sarcopenic Patients
	Age Factor	0.02458	0.992443	ns	<75 vs. 75-81	-0.3161	-2.414 to 1.782	ns	>0.999999999999999
	Disease Factor	8.931	0.0228789	*	<75 vs. >81	-0.009449	-2.006 to 1.987	ns	>0.999999999999999
					75-81 vs. >81	0.3066	-0.7194 to 1.333	ns	>0.999999999999999
					Robust Controls
					<75 vs. 75-81	0.191	-1.220 to 1.602	ns	>0.999999999999999
					<75 vs. >81	-0.06103	-2.109 to 1.987	ns	>0.999999999999999
					75-81 vs. >81	-0.252	-2.518 to 2.014	ns	>0.999999999999999

## Sheet: Supplementary Table S6
Table S6
Uniprot	Gene name	Protein names	Mean of Sarcopenic Patients	Mean of Robust Controls	p value		Difference (Log 2Fold Change)	-log10(P value)	Ratio (sarc vs rob)	% Change (sarc vs rob)	Fold Change
P02776	PF4	Platelet factor 4 (PF-4) (C-X-C motif chemokine 4) (Iroplact) (Oncostatin-A) [Cleaved into: Platelet factor 4, short form (Endothelial cell growth inhibitor)]	0.2324	0.6522	1.0661e-09	****	-0.4485	8.9722	35.6332	64.3668	0.732804
P00736	C1R	Complement C1r subcomponent (EC 3.4.21.41) (Complement component 1 subcomponent r) [Cleaved into: Complement C1r subcomponent heavy chain;Complement C1r subcomponent light chain]	1.556	0.4957	0.001287	**	0.6106	2.89042	313.9	213.9	1.52689

## Sheet: Supplementary Table S7
Table S7
	ANOVA 2-WAYS				BONFERRONI'S POS HOC
	Source of Variation	% of total variation	P value	P value summary	Bonferroni's multiple comparisons test	Mean Diff	95,00% CI of diff	Summary	Adjusted P Value
PF4	Interaction	0.5553	0.450587	ns	Men - Women
	Disease Factor	29.43	5.16006e-07	****	Robust Controls	-0.04964	-0,3041 to 0,2048	ns	>0.999999999999999
	Sex Factor	2.038	0.1505	ns	Sarcopenic Patients	-0.158	-0,3638 to 0,04771	ns	0.165796187851654
C1R	Interaction	0.06888	0.8335	ns	Men - Women
	Disease Factor	7.914	0.0273	*	Robust Controls	-0.1724	-1,513 to 1,168	ns	>0.9999
	Sex Factor	0.09571	0.8043	ns	Sarcopenic Patients	-0.01415	-1,098 to 1,070	ns	>0.9999

## Sheet: Supplementary Table S5-6-7
Table S5	ANOVA 2-WAYS				BONFERRONI'S POS HOC
	Source of Variation	% of total variation	P value	P value summary	Bonferroni's multiple comparisons test	Mean Diff	95,00% CI of diff	Summary	Adjusted P Value
PF4	Interaction	0.3203	0.810128	ns	Sarcopenic Patients
	Age Factor	0.8736	0.564951	ns	<75 vs. 75-81	0.05682	-0.3673 to 0.4809	ns	>0.9999
	Disease Factor	18.28	6.58419e-06	****	<75 vs. >81	0.01589	-0.3870 to 0.4188	ns	>0.9999
					75-81 vs. >81	-0.04093	-0.2354 to 0.1535	ns	>0.9999
					Robust Controls
					<75 vs. 75-81	0.1562	-0.09153 to 0.4040	ns	0.378
					<75 vs. >81	0.1544	-0.1911 to 0.4999	ns	0.8281
					75-81 vs. >81	-0.001839	-0.3826 to 0.3789	ns	>0.9999
C1R	Interaction	0.6698	0.813942	ns	Sarcopenic Patients
	Age Factor	0.02458	0.992443	ns	<75 vs. 75-81	-0.3161	-2.414 to 1.782	ns	>0.9999
	Disease Factor	8.931	0.0228789	*	<75 vs. >81	-0.009449	-2.006 to 1.987	ns	>0.9999
					75-81 vs. >81	0.3066	-0.7194 to 1.333	ns	>0.9999
					Robust Controls
					<75 vs. 75-81	0.191	-1.220 to 1.602	ns	>0.9999
					<75 vs. >81	-0.06103	-2.109 to 1.987	ns	>0.9999
					75-81 vs. >81	-0.252	-2.518 to 2.014	ns	>0.9999
Table S6
Uniprot	Gene name	Protein names	Mean of Sarcopenic Patients	Mean of Robust Controls	p value		Difference (Log 2Fold Change)	-log10(P value)	Ratio (sarc vs rob)	% Change (sarc vs rob)	Fold Change
P02776	PF4	Platelet factor 4 (PF-4) (C-X-C motif chemokine 4) (Iroplact) (Oncostatin-A) [Cleaved into: Platelet factor 4, short form (Endothelial cell growth inhibitor)]	0.2324	0.6522	1.0661e-09	****	-0.4485	8.9722	35.6332	64.3668	0.732804
P00736	C1R	Complement C1r subcomponent (EC 3.4.21.41) (Complement component 1 subcomponent r) [Cleaved into: Complement C1r subcomponent heavy chain;Complement C1r subcomponent light chain]	1.556	0.4957	0.001287	**	0.6106	2.89042	313.9	213.9	1.52689
Table S7	ANOVA 2-WAYS				BONFERRONI'S POS HOC
	Source of Variation	% of total variation	P value	P value summary	Bonferroni's multiple comparisons test	Mean Diff	95,00% CI of diff	Summary	Adjusted P Value
PF4	Interaction	0.5553	0.450587	ns	Men - Women
	Disease Factor	29.43	5.16006e-07	****	Robust Controls	-0.04964	-0,3041 to 0,2048	ns	>0.9999
	Sex Factor	2.038	0.1505	ns	Sarcopenic Patients	-0.158	-0,3638 to 0,04771	ns	0.1658
C1R	Interaction	0.06888	0.8335	ns	Men - Women
	Disease Factor	7.914	0.0273	*	Robust Controls	-0.1724	-1,513 to 1,168	ns	>0.9999
	Sex Factor	0.09571	0.8043	ns	Sarcopenic Patients	-0.01415	-1,098 to 1,070	ns	>0.9999
